# Supplementary material for: Ethyl 3-eth­oxy­carbonyl­methyl-7-methyl-5-phenyl-5H-thia­zolo[3,2-a]pyrimidine-6-carboxyl­ate
Source: Acta Crystallogr Sect E Struct Rep Online. 2012 Sep 8;68(Pt 10):o2878. doi: 10.1107/S1600536812037828 (PMC3470232; doi:10.1107/S1600536812037828)
Supplement: Supplementary file 2 [file e-68-o2878-Isup2.hkl]

#
# h,k,l, Fc-squared, Fo-squared, sigma(Fo-squared) and status flag
#
data_I
_shelx_title ' new_0m in P 21/c'
_shelx_refln_list_code          4
_shelx_F_calc_maximum      185.74
_exptl_crystal_F_000       816.00
_reflns_d_resolution_high  0.7828
 
loop_
 _symmetry_equiv_pos_as_xyz
 'x, y, z'
 '-x, y+1/2, -z+1/2'
 '-x, -y, -z'
 'x, -y-1/2, z-1/2'
 
_cell_length_a    10.0861
_cell_length_b     7.7954
_cell_length_c    23.4088
_cell_angle_alpha  90.000
_cell_angle_beta   95.000
_cell_angle_gamma  90.000
 
_shelx_F_squared_multiplier     1.000
 
loop_
 _refln_index_h
 _refln_index_k
 _refln_index_l
 _refln_F_squared_calc
 _refln_F_squared_meas
 _refln_F_squared_sigma
 _refln_observed_status
   1   0   0     5941.05     5571.89     91.16 o
   2   0   0     5992.29     5769.27     82.29 o
   3   0   0        6.97        1.27      3.31 o
   4   0   0     2317.89     2083.28     38.14 o
   5   0   0      205.70      155.18      7.85 o
   6   0   0     6107.31     5558.04     97.26 o
   7   0   0      958.60      914.41     22.05 o
   8   0   0       94.68       88.32      9.20 o
   9   0   0     2616.45     2668.07     65.03 o
  10   0   0       56.74       62.06     10.36 o
  11   0   0      210.07      193.41     21.83 o
  12   0   0      987.09     1124.82     50.17 o
   1   1   0        6.95        0.69      1.38 o
   2   1   0      727.22      571.69      8.15 o
   3   1   0       63.74       49.79      2.64 o
   4   1   0      721.79      603.09     13.20 o
   5   1   0       20.09       19.80      3.11 o
   6   1   0      292.44      263.82      7.98 o
   7   1   0     1750.95     1655.18     26.57 o
   8   1   0      431.07      425.82     12.64 o
   9   1   0        2.84        0.00      5.04 o
  10   1   0     1010.45     1107.28     27.82 o
  11   1   0       57.43       55.75     11.61 o
  12   1   0       25.75       19.99      9.65 o
   0   2   0      560.21      581.72     10.07 o
   1   2   0       16.99       23.53      2.57 o
   2   2   0     9212.45     8936.67    106.03 o
   3   2   0     7224.44     7192.88     93.84 o
   4   2   0     1472.66     1398.94     55.49 o
   5   2   0     1217.84     1085.73     24.73 o
   6   2   0       69.01       57.63      4.71 o
   7   2   0        0.03        5.02      3.99 o
   8   2   0      682.27      722.99     19.25 o
   9   2   0        2.88        2.90      5.50 o
  10   2   0       44.96       46.93      9.26 o
  11   2   0      524.74      600.03     22.00 o
  12   2   0        0.55        3.28      7.18 o
   1   3   0     4200.54     3917.28     48.07 o
   2   3   0      110.41       99.80      5.53 o
   3   3   0     2216.65     2124.16     37.89 o
   4   3   0      215.25      261.71      9.56 o
   5   3   0      654.92      573.91     16.81 o
   6   3   0     1311.99     1240.33     30.09 o
   7   3   0      578.88      541.16     18.31 o
   8   3   0        4.68        0.00      7.71 o
   9   3   0      699.22      683.54     29.11 o
  10   3   0        0.49        0.00      8.55 o
  11   3   0       36.26       36.32     12.21 o
  12   3   0        4.54        0.00     11.22 o
   0   4   0     1219.79     1284.79     24.86 o
   1   4   0      599.69      599.31     14.06 o
   2   4   0     1998.15     2005.03     32.36 o
   3   4   0     1580.05     1499.97     36.10 o
   4   4   0      365.14      354.70     10.14 o
   5   4   0        0.51        0.00      4.89 o
   6   4   0       27.06       19.36      8.15 o
   7   4   0       85.38      108.85     13.14 o
   8   4   0     1411.98     1425.62     43.35 o
   9   4   0       26.59       18.15     10.21 o
  10   4   0      121.69      136.68     16.18 o
  11   4   0       17.09       25.09     12.49 o
   1   5   0        2.26        0.00      7.79 o
   2   5   0        6.71        1.71      4.42 o
   3   5   0      425.60      436.57     17.79 o
   4   5   0      703.53      754.74     21.74 o
   5   5   0     2129.42     1936.69     52.34 o
   6   5   0     1251.86     1231.27     83.87 o
   7   5   0       14.10        9.02     10.53 o
   8   5   0      125.59       72.68     13.25 o
   9   5   0      170.52      182.34     18.12 o
  10   5   0       53.71       68.08     14.34 o
  11   5   0       24.31       29.10     14.08 o
   0   6   0       34.90       46.34     16.85 o
   1   6   0       42.23       44.30     10.97 o
   2   6   0      137.75      129.09     15.32 o
   3   6   0       23.80        2.14      7.21 o
   4   6   0      100.02       80.12     12.81 o
   5   6   0      770.43      704.84     29.59 o
   6   6   0      187.34      157.79     26.81 o
   7   6   0      129.15      113.75     24.89 o
   8   6   0        8.97        0.00     16.47 o
   9   6   0       35.09        6.51     18.00 o
  10   6   0       17.16       27.96     22.21 o
   1   7   0     1412.18     1483.46     49.15 o
   2   7   0       74.09       83.36     20.68 o
   3   7   0      909.90      939.08     37.30 o
   4   7   0      108.22       98.41     15.32 o
   5   7   0        3.32       21.06     17.62 o
   6   7   0      268.72      264.64     34.85 o
   7   7   0        0.11        8.04     19.15 o
   8   7   0      308.76      237.45     34.85 o
   9   7   0      172.92      180.00     32.55 o
   0   8   0      641.73      708.52     48.64 o
   1   8   0      209.12      216.25     22.33 o
   2   8   0       27.12       24.30     14.47 o
   3   8   0       43.40       41.49     14.78 o
   4   8   0       12.48        0.00     11.78 o
   5   8   0       71.71       46.34     23.36 o
   6   8   0        7.06        0.00     18.38 o
   7   8   0      344.14      375.70     44.43 o
   1   9   0       17.21        0.13     17.62 o
   2   9   0       15.21        0.00     14.49 o
   3   9   0        3.76        1.15     14.35 o
   4   9   0        2.49        0.38     21.83 o
   5   9   0       51.33       86.55     27.96 o
 -12   1   1       40.06       42.94     17.81 o
 -11   1   1       46.06       46.76      8.53 o
 -10   1   1      592.40      614.73     17.26 o
  -9   1   1       56.48       54.69      6.88 o
  -8   1   1      142.47      137.53      7.28 o
  -7   1   1     1137.20     1089.80     19.34 o
  -6   1   1      286.47      235.08      7.76 o
  -5   1   1      229.14      186.29      9.44 o
  -4   1   1       18.67       11.51      2.53 o
  -3   1   1       15.54       23.59      2.78 o
  -2   1   1        4.29        0.00      1.82 o
  -1   1   1     2970.78     2964.14     30.67 o
   0   1   1      505.45      391.64      6.33 o
   1   1   1      934.49      743.73      9.93 o
   2   1   1     2621.16     2620.49     27.53 o
   3   1   1     4987.87     4615.64     89.46 o
   4   1   1       19.28       15.23      2.96 o
   5   1   1       11.61        8.75      3.01 o
   6   1   1        8.82        4.48      4.35 o
   7   1   1       38.35       57.12      8.84 o
   8   1   1      188.57      197.04      9.10 o
   9   1   1      177.21      181.92     12.05 o
  10   1   1       55.89       56.36     11.00 o
  11   1   1      145.10      145.93     11.58 o
  12   1   1      255.12      314.35     20.11 o
 -12   2   1      321.69      402.33     24.05 o
 -11   2   1      588.19      701.38     21.20 o
 -10   2   1        2.19        0.00      5.76 o
  -9   2   1      493.43      500.69     14.17 o
  -8   2   1       31.08       27.74      6.97 o
  -7   2   1       71.95       75.69      7.30 o
  -6   2   1      904.45      882.23     23.28 o
  -5   2   1     6832.11     6993.50    104.20 o
  -4   2   1      519.30      545.97     12.32 o
  -3   2   1     3294.11     3351.34     41.12 o
  -2   2   1      392.55      327.16      5.76 o
  -1   2   1     4333.57     4127.34     60.15 o
   0   2   1    14510.27    14487.23    169.58 o
   1   2   1       60.80       88.02      5.25 o
   2   2   1      197.12      140.21      6.11 o
   3   2   1     3345.53     3208.66     71.19 o
   4   2   1      139.05      146.99     10.27 o
   5   2   1      266.63      265.40     22.21 o
   6   2   1      193.40      165.14      6.51 o
   7   2   1     1243.81     1228.76     26.89 o
   8   2   1       43.53       31.44      5.12 o
   9   2   1      178.82      209.38     11.39 o
  10   2   1        0.81        0.00      6.31 o
  11   2   1      180.87      200.80     12.23 o
  12   2   1        1.44        0.00      7.43 o
 -12   3   1       27.99       32.27     12.97 o
 -11   3   1       89.41       80.94     14.16 o
 -10   3   1        0.07       10.55      9.75 o
  -9   3   1      659.81      679.32     27.70 o
  -8   3   1      933.99      920.47     25.60 o
  -7   3   1      626.64      586.59     18.85 o
  -6   3   1      117.37      114.17      8.80 o
  -5   3   1       24.95        7.75      4.67 o
  -4   3   1        7.16        0.00      3.48 o
  -3   3   1     1391.23     1471.95     23.22 o
  -2   3   1      240.64      279.14      9.95 o
  -1   3   1      411.54      371.78      7.81 o
   0   3   1       66.96       50.37      2.26 o
   1   3   1      424.85      388.91      8.46 o
   2   3   1     2958.05     3136.09     57.93 o
   3   3   1      668.62      781.67     13.71 o
   4   3   1     4821.56     4966.17     91.43 o
   5   3   1      557.41      466.94     18.75 o
   6   3   1       28.34       24.78      7.63 o
   7   3   1       55.34       41.24      9.27 o
   8   3   1      176.86      193.20     15.70 o
   9   3   1       19.77       23.36      9.85 o
  10   3   1      134.48      128.31     14.63 o
  11   3   1       95.06      122.05     16.85 o
  12   3   1       14.85       10.55     12.64 o
 -11   4   1      408.73      461.13     26.50 o
 -10   4   1       70.88       72.43     14.55 o
  -9   4   1       13.42        8.50      9.47 o
  -8   4   1       57.27       78.62     27.19 o
  -7   4   1        3.31        0.00      5.62 o
  -6   4   1     1101.41     1074.84     27.17 o
  -5   4   1       51.73       46.43      6.80 o
  -4   4   1       10.49        7.24      3.87 o
  -3   4   1      785.33      654.64     15.75 o
  -2   4   1      905.16      866.08     15.52 o
  -1   4   1     1159.47     1090.73     17.75 o
   0   4   1        0.72        0.00      1.80 o
   1   4   1      118.37      112.05      8.28 o
   2   4   1      234.96      220.85     13.16 o
   3   4   1     4597.38     4579.22     83.96 o
   4   4   1      875.34      905.10     19.41 o
   5   4   1       99.21       88.98     10.91 o
   6   4   1      473.02      493.91     22.79 o
   7   4   1      636.71      589.65     25.35 o
   8   4   1      221.25      222.29     17.57 o
   9   4   1      300.50      315.98     20.87 o
  10   4   1      521.76      526.64     34.09 o
  11   4   1        3.44       17.22     12.42 o
 -11   5   1       73.34      117.31     20.30 o
 -10   5   1      593.40      672.87     32.36 o
  -9   5   1      204.90      220.36     19.32 o
  -8   5   1      472.43      450.90     29.30 o
  -7   5   1     1164.74      990.72     57.64 o
  -6   5   1        1.66        2.38      6.42 o
  -5   5   1        1.47        1.85      6.14 o
  -4   5   1     3381.53     3300.80     55.05 o
  -3   5   1      615.62      644.41     14.12 o
  -2   5   1      233.42      208.42      7.62 o
  -1   5   1     1527.73     1604.78     45.49 o
   0   5   1     1099.98     1194.16     37.10 o
   1   5   1      541.23      480.50     29.01 o
   2   5   1      600.25      621.45     15.01 o
   3   5   1       27.26       26.97      5.32 o
   4   5   1       23.22        9.34      5.96 o
   5   5   1        7.48        3.52      9.00 o
   6   5   1     1399.34     1362.14     41.87 o
   7   5   1      718.37      754.86     67.02 o
   8   5   1      367.20      350.53     22.36 o
   9   5   1      176.60      178.79     18.40 o
  10   5   1      166.67      165.31     31.98 o
  11   5   1       12.36        5.58     13.14 o
 -10   6   1       24.45       25.66     21.83 o
  -9   6   1      124.87      109.15     26.04 o
  -8   6   1       48.75       45.19     21.45 o
  -7   6   1       29.18       29.11     17.62 o
  -6   6   1      147.61      124.85     24.51 o
  -5   6   1      438.57      466.35     34.85 o
  -4   6   1      144.82      151.35     16.18 o
  -3   6   1      554.85      515.47     28.62 o
  -2   6   1      237.68      194.94     35.84 o
  -1   6   1      330.84      337.79     21.66 o
   0   6   1      744.71      755.40     30.60 o
   1   6   1       94.80      116.68     13.90 o
   2   6   1     1525.16     1486.60     41.10 o
   3   6   1     1094.35     1082.99     27.94 o
   4   6   1       51.52       46.41     14.55 o
   5   6   1      248.58      212.68     17.65 o
   6   6   1        4.98        1.53     15.70 o
   7   6   1      746.03      810.39     50.94 o
   8   6   1       71.60       98.43     24.13 o
   9   6   1       32.20       20.30     20.68 o
  10   6   1      209.60      217.53     35.62 o
  -9   7   1       45.80       28.72     22.98 o
  -8   7   1        0.14        0.00     18.38 o
  -7   7   1      255.66      229.02     33.32 o
  -6   7   1      256.02      205.66     31.79 o
  -5   7   1      470.78      524.23     40.21 o
  -4   7   1      250.71      257.91     21.86 o
  -3   7   1     1088.20     1096.92     40.68 o
  -2   7   1      107.22       74.14     25.85 o
  -1   7   1      273.14      234.96     21.52 o
   0   7   1       25.26        0.00     10.69 o
   1   7   1      793.64      848.63     35.45 o
   2   7   1     1951.95     1989.37     89.04 o
   3   7   1      777.28      717.46     32.59 o
   4   7   1      249.84      241.15     20.87 o
   5   7   1        1.78        0.00     15.32 o
   6   7   1       19.06        0.00     15.70 o
   7   7   1      452.67      438.51     44.04 o
   8   7   1      107.38      118.34     28.34 o
   9   7   1       28.14       44.43     24.89 o
  -7   8   1        0.01        0.00     18.77 o
  -6   8   1       73.27       88.47     26.43 o
  -5   8   1      578.60      621.20     48.26 o
  -4   8   1      157.01      158.12     19.48 o
  -3   8   1      422.49      421.26     42.32 o
  -2   8   1        8.28        6.91     16.09 o
  -1   8   1     1032.59     1151.61     60.32 o
   0   8   1       25.30       16.93     14.05 o
   1   8   1       41.87       25.57     13.93 o
   2   8   1     1453.67     1645.86     55.36 o
   3   8   1        6.17        3.85     12.57 o
   4   8   1        0.52       19.53     19.92 o
   5   8   1      260.59      236.68     35.23 o
   6   8   1      154.12      150.13     30.26 o
   7   8   1      423.89      556.47     52.85 o
  -5   9   1        1.98        0.00     20.30 o
  -4   9   1       98.23      101.11     28.72 o
  -3   9   1       95.58      103.55     20.11 o
  -2   9   1      743.23     1005.28     44.95 o
  -1   9   1        0.24        0.00     18.00 o
   0   9   1      122.37      161.19     22.07 o
   1   9   1       26.08       17.12     15.87 o
   2   9   1      935.17     1094.26     46.17 o
   3   9   1       77.68       71.62     26.43 o
   4   9   1      414.92      425.11     47.11 o
   5   9   1       37.81       16.09     22.60 o
 -12   0   2       14.19       10.34     13.79 o
 -11   0   2     3263.95     3740.66     89.88 o
 -10   0   2      616.01      665.95     25.46 o
  -9   0   2     1095.66     1100.81     33.11 o
  -8   0   2      700.70      667.40     19.12 o
  -7   0   2      161.99      211.55     10.60 o
  -6   0   2     1613.65     1489.12     50.75 o
  -5   0   2     2584.70     2423.37     54.01 o
  -4   0   2      156.15      126.04      7.69 o
  -3   0   2     5292.43     5120.83    104.80 o
  -2   0   2     7718.24     7680.03    125.51 o
  -1   0   2    11534.54    12350.12    409.78 o
   0   0   2     1204.96     1385.73     53.04 o
   1   0   2     8918.80    10043.00    167.69 o
   2   0   2    11151.99    10683.08    469.34 o
   3   0   2     4976.39     4860.39    161.24 o
   4   0   2     1159.40     1042.01     25.98 o
   5   0   2     4065.07     3966.67     86.70 o
   6   0   2      655.50      692.23     21.10 o
   7   0   2     1358.93     1270.04     33.82 o
   8   0   2      213.13      203.55     13.00 o
   9   0   2      370.88      378.38     17.93 o
  10   0   2       88.11       99.39     11.67 o
  11   0   2      360.82      425.11     29.11 o
  12   0   2       81.12       93.83     18.38 o
 -12   1   2       74.46       65.84      9.82 o
 -11   1   2        0.48        2.43      6.90 o
 -10   1   2      648.46      675.74     18.11 o
  -9   1   2      286.86      279.75      9.64 o
  -8   1   2       14.86       17.09      4.42 o
  -7   1   2     1988.25     1895.76     29.60 o
  -6   1   2       84.82       73.20      5.71 o
  -5   1   2     1573.79     1374.72     21.46 o
  -4   1   2       52.31       53.07      3.49 o
  -3   1   2     4090.71     4028.92     58.06 o
  -2   1   2      849.63      798.23     11.75 o
  -1   1   2     1215.23     1153.43     12.87 o
   0   1   2      754.83      823.53     15.50 o
   1   1   2     1990.98     2080.77     23.67 o
   2   1   2     7707.16     7864.80    102.05 o
   3   1   2     1037.39     1026.31     31.57 o
   4   1   2      857.07      758.23     16.09 o
   5   1   2        8.37        2.64      2.85 o
   6   1   2     3730.25     3564.18     56.16 o
   7   1   2        9.23       12.53      4.05 o
   8   1   2      293.05      289.83     12.00 o
   9   1   2     3810.77     4011.80     65.19 o
  10   1   2       27.15       21.02      7.19 o
  11   1   2        8.04        4.46     13.98 o
  12   1   2      178.05      191.99     17.04 o
 -12   2   2      104.52      117.35     15.98 o
 -11   2   2        4.13        7.68      6.99 o
 -10   2   2        3.69        0.00      5.71 o
  -9   2   2      194.05      205.19     14.10 o
  -8   2   2     2370.90     2331.81     40.33 o
  -7   2   2      701.44      642.38     13.35 o
  -6   2   2     2505.44     2318.28     39.09 o
  -5   2   2      505.92      479.93     15.04 o
  -4   2   2     3001.07     3006.89     47.05 o
  -3   2   2        2.17        0.00      4.50 o
  -2   2   2     5245.07     5234.54     83.13 o
  -1   2   2     5883.03     5750.30     75.75 o
   0   2   2     2282.70     2327.86     26.49 o
   1   2   2    13554.96    13557.06    167.62 o
   2   2   2      155.77      147.37      8.39 o
   3   2   2      867.00      958.83     25.75 o
   4   2   2        5.26        3.78      4.96 o
   5   2   2        1.74        7.15      3.15 o
   6   2   2      101.00       91.29      5.03 o
   7   2   2        0.15        0.00      3.20 o
   8   2   2        0.71        0.00      5.08 o
   9   2   2        2.04        0.00      5.22 o
  10   2   2       61.76       71.28     12.00 o
  11   2   2       68.94       82.32      9.18 o
  12   2   2       60.32       75.52     10.32 o
 -12   3   2        0.28        9.32     11.96 o
 -11   3   2       14.52       18.93     11.94 o
 -10   3   2      259.00      264.71     19.60 o
  -9   3   2        1.16        6.10      7.00 o
  -8   3   2       17.80       22.39      7.21 o
  -7   3   2       58.80       49.13      7.38 o
  -6   3   2      435.59      405.81     14.90 o
  -5   3   2      247.27      208.34      8.32 o
  -4   3   2     1583.62     1510.28     22.98 o
  -3   3   2      604.29      645.65      9.88 o
  -2   3   2     5232.37     5257.75     79.92 o
  -1   3   2      502.40      457.61      8.30 o
   0   3   2       13.00       11.68      1.77 o
   1   3   2     1302.76     1270.07     19.50 o
   2   3   2     3387.21     3540.61     64.65 o
   3   3   2       41.25      116.15      5.64 o
   4   3   2      786.91      741.73     19.33 o
   5   3   2       58.31       31.78      7.18 o
   6   3   2      695.33      693.60     24.70 o
   7   3   2        2.96        3.78      7.08 o
   8   3   2       35.97       26.92      9.34 o
   9   3   2      482.07      483.96     23.50 o
  10   3   2        6.67       13.63     10.03 o
  11   3   2       94.77       93.37     15.08 o
  12   3   2      463.19      591.64     44.62 o
 -11   4   2      279.09      369.94     38.49 o
 -10   4   2        7.72       15.62     11.87 o
  -9   4   2      248.12      220.37     18.54 o
  -8   4   2      420.83      394.68     21.26 o
  -7   4   2      465.84      442.07     17.39 o
  -6   4   2       17.39       14.59      6.37 o
  -5   4   2      444.51      418.04     15.24 o
  -4   4   2      893.14      842.29     18.70 o
  -3   4   2       75.94       88.02      6.98 o
  -2   4   2      224.26      223.89      7.47 o
  -1   4   2      862.11      846.72     16.17 o
   0   4   2      477.04      522.62      8.85 o
   1   4   2     4129.69     4479.04     69.48 o
   2   4   2      676.37      610.33     15.98 o
   3   4   2     1678.24     1579.28     33.48 o
   4   4   2     1424.11     1426.93     26.93 o
   5   4   2      173.48      154.77     21.64 o
   6   4   2      148.90      157.53     13.80 o
   7   4   2     1293.60     1225.26     49.02 o
   8   4   2      114.11       90.98     13.34 o
   9   4   2       22.91       21.22     10.67 o
  10   4   2       17.72        0.00     16.47 o
  11   4   2       40.97       73.87     14.67 o
 -11   5   2       50.05       41.48     14.45 o
 -10   5   2      308.43      372.42     24.66 o
  -9   5   2      102.65      137.24     22.21 o
  -8   5   2      292.10      274.67     21.64 o
  -7   5   2       28.44        6.55     10.39 o
  -6   5   2        5.93        0.00      6.00 o
  -5   5   2      555.02      490.82     18.56 o
  -4   5   2      680.47      643.83     18.02 o
  -3   5   2        0.82        2.10      7.91 o
  -2   5   2      286.25      292.07      9.01 o
  -1   5   2       45.01       35.57      4.53 o
   0   5   2       75.37       66.28      3.87 o
   1   5   2     1926.26     2028.94     54.54 o
   2   5   2       87.42      112.72     11.46 o
   3   5   2       83.01       59.82      8.68 o
   4   5   2      155.39      159.00     17.59 o
   5   5   2       78.15       67.89     10.70 o
   6   5   2      550.69      512.67     24.11 o
   7   5   2      136.27      329.75     28.72 o
   8   5   2      230.50      204.94     18.59 o
   9   5   2       10.88       11.03     24.51 o
  10   5   2        6.65       20.31     14.17 o
 -10   6   2      187.75      198.38     33.32 o
  -9   6   2        9.85       14.55     20.30 o
  -8   6   2       66.45       64.72     22.60 o
  -7   6   2       95.81       79.28     21.83 o
  -6   6   2      180.47      162.77     26.81 o
  -5   6   2      646.10      655.41     22.35 o
  -4   6   2     1630.83     1542.33     36.71 o
  -3   6   2      416.07      387.08     15.50 o
  -2   6   2      652.12      618.22     58.56 o
  -1   6   2        8.09       11.45      9.59 o
   0   6   2      436.02      451.94     26.43 o
   1   6   2       57.28       55.31     17.43 o
   2   6   2      744.75      782.86     31.40 o
   3   6   2      141.34      118.76     10.33 o
   4   6   2       14.29        6.00      9.00 o
   5   6   2     1829.59     1603.54     73.92 o
   6   6   2     1095.79     1105.67     60.13 o
   7   6   2       93.92       92.68     23.74 o
   8   6   2      144.74      102.26     24.51 o
   9   6   2       38.78       62.43     23.36 o
  10   6   2      288.56      333.19     41.36 o
  -9   7   2      158.21      237.45     36.77 o
  -8   7   2       48.32       73.15     24.89 o
  -7   7   2       34.52       35.62     21.45 o
  -6   7   2       44.34       19.92     19.92 o
  -5   7   2      185.77      153.07     17.78 o
  -4   7   2       93.99       77.20     15.26 o
  -3   7   2     1186.24     1279.02     45.04 o
  -2   7   2        8.01       18.43     11.24 o
  -1   7   2      398.27      389.61     80.43 o
   0   7   2      571.34      512.30     41.36 o
   1   7   2        0.02        6.11     11.22 o
   2   7   2        5.77        0.00     10.67 o
   3   7   2      213.65      186.71     19.32 o
   4   7   2      105.09      111.15     15.26 o
   5   7   2       56.11       28.34     19.15 o
   6   7   2      289.99      298.34     37.15 o
   7   7   2      140.76      119.87     27.96 o
   8   7   2        9.44       48.64     23.74 o
   9   7   2      209.77      221.75     36.00 o
  -7   8   2       24.65       34.47     23.74 o
  -6   8   2       53.10       31.02     22.60 o
  -5   8   2        2.64        0.00     14.55 o
  -4   8   2       11.10       14.17     13.54 o
  -3   8   2       26.55        8.68     13.26 o
  -2   8   2      130.59      143.98     19.49 o
  -1   8   2      274.33      301.26     30.64 o
   0   8   2       24.48       13.57     20.87 o
   1   8   2      259.32      231.33     23.94 o
   2   8   2        3.72        0.00     12.84 o
   3   8   2      206.22      189.01     20.65 o
   4   8   2      165.22      180.38     31.02 o
   5   8   2        0.61        3.83     18.38 o
   6   8   2        6.48       11.87     21.06 o
   7   8   2        7.91       21.06     22.98 o
  -5   9   2       39.23       33.70     23.36 o
  -4   9   2       11.54       25.28     21.83 o
  -3   9   2       72.85       71.84     18.54 o
  -2   9   2      317.67      347.58     29.36 o
  -1   9   2      427.43      417.35     32.34 o
   0   9   2      133.36      160.30     22.94 o
   1   9   2       14.51        0.00     14.35 o
   2   9   2      263.54      309.69     28.35 o
   3   9   2       14.48       22.21     22.60 o
   4   9   2        4.37       17.23     22.60 o
   5   9   2       14.36        4.21     21.45 o
 -12   1   3        1.88        0.00      7.82 o
 -11   1   3      103.70      126.32     15.24 o
 -10   1   3        8.88        1.60      6.17 o
  -9   1   3       43.03       23.94      5.03 o
  -8   1   3        9.19        6.26      4.20 o
  -7   1   3      134.58      110.20      6.46 o
  -6   1   3       36.70       39.86      4.18 o
  -5   1   3      117.75       78.04      5.83 o
  -4   1   3      103.49       98.11      4.83 o
  -3   1   3     5791.32     5445.57     80.54 o
  -2   1   3    13585.28    13710.18    169.17 o
  -1   1   3       20.59       40.10      2.26 o
   0   1   3     8667.66     8996.70    128.95 o
   1   1   3     7115.22     7228.23     93.95 o
   2   1   3     5562.20     5646.14     83.22 o
   3   1   3     3553.04     3787.11     66.17 o
   4   1   3      239.03      260.14      7.26 o
   5   1   3      708.29      720.28     14.45 o
   6   1   3       34.66       21.80      4.08 o
   7   1   3      272.85      271.03      9.51 o
   8   1   3       96.97      113.95      7.63 o
   9   1   3      260.18      267.67     13.21 o
  10   1   3      538.67      562.56     18.88 o
  11   1   3      126.29      120.48     19.53 o
  12   1   3      176.19      202.49     26.04 o
 -12   2   3       35.52       11.52     11.47 o
 -11   2   3        1.19        0.00     12.13 o
 -10   2   3       98.74       91.78      7.88 o
  -9   2   3       77.67       72.77      6.39 o
  -8   2   3       76.52       75.77      5.99 o
  -7   2   3       24.91       31.85      4.29 o
  -6   2   3       49.31       43.08      5.20 o
  -5   2   3       94.01       94.07      9.29 o
  -4   2   3     1336.63     1367.68     24.13 o
  -3   2   3     1881.44     1933.71     38.60 o
  -2   2   3     1204.67     1064.06     15.82 o
  -1   2   3      549.49      574.28     10.82 o
   0   2   3     3628.24     3648.40     40.94 o
   1   2   3     9332.70     9476.96    112.34 o
   2   2   3     5669.37     5806.33     85.41 o
   3   2   3        0.00        0.00      3.72 o
   4   2   3     1189.47     1147.26     19.75 o
   5   2   3       87.05       87.62      4.75 o
   6   2   3       56.02       59.10      4.60 o
   7   2   3      355.00      349.67     10.04 o
   8   2   3     1826.84     1823.24     37.97 o
   9   2   3      121.58      123.28      9.27 o
  10   2   3       60.26       73.19      8.43 o
  11   2   3        3.97        2.16      6.60 o
  12   2   3       54.01       66.65     10.27 o
 -12   3   3        0.78        0.00     11.59 o
 -11   3   3       35.83       42.53     12.42 o
 -10   3   3        2.02        2.57      7.87 o
  -9   3   3       78.67       64.87      9.50 o
  -8   3   3       96.03       86.25      9.77 o
  -7   3   3      151.57      148.57      8.75 o
  -6   3   3       14.47        9.28      4.00 o
  -5   3   3       20.99       11.19      6.03 o
  -4   3   3     1494.56     1495.57     26.11 o
  -3   3   3     1109.96     1122.54     16.62 o
  -2   3   3     1310.75     1340.53     24.06 o
  -1   3   3       82.83       97.06      6.57 o
   0   3   3       30.52       29.49      3.22 o
   1   3   3      455.70      421.62      7.75 o
   2   3   3      251.59      220.24     10.45 o
   3   3   3      820.25      929.60     18.18 o
   4   3   3     3656.05     3656.07     83.61 o
   5   3   3       83.16       92.47      9.85 o
   6   3   3      387.66      356.78     24.70 o
   7   3   3       50.49       32.49      9.02 o
   8   3   3       21.22       16.39      8.92 o
   9   3   3      714.13      743.58     29.61 o
  10   3   3       84.79       81.69     13.43 o
  11   3   3      118.18      127.52     16.30 o
  12   3   3        6.17       23.21     20.49 o
 -11   4   3       44.60       54.61     14.01 o
 -10   4   3      108.82      119.42     15.91 o
  -9   4   3        2.29       15.94      8.12 o
  -8   4   3      271.38      262.42     15.58 o
  -7   4   3      102.03       76.66      9.33 o
  -6   4   3     1300.19     1264.84     30.58 o
  -5   4   3      570.56      514.47     24.49 o
  -4   4   3      987.66      908.19     17.55 o
  -3   4   3        2.65        2.63      3.88 o
  -2   4   3      365.64      376.76      9.48 o
  -1   4   3     1672.37     1591.31     24.33 o
   0   4   3      355.57      345.87      6.57 o
   1   4   3     3514.82     3634.68     67.70 o
   2   4   3      920.00      899.34     18.62 o
   3   4   3      799.30      744.78     19.45 o
   4   4   3        0.06        0.00      2.95 o
   5   4   3     1437.13     1360.15     61.47 o
   6   4   3      346.83      355.55     22.79 o
   7   4   3        2.43        2.56      8.74 o
   8   4   3        8.63       10.47     10.72 o
   9   4   3       21.79       12.75     10.67 o
  10   4   3       60.39       77.90     13.96 o
  11   4   3        0.16        0.00     11.41 o
 -11   5   3      413.85      480.80     41.17 o
 -10   5   3        1.31        0.00     18.19 o
  -9   5   3       65.52       49.22      9.75 o
  -8   5   3        5.37        0.00     11.07 o
  -7   5   3       47.35       36.69      8.65 o
  -6   5   3       40.35       16.47      9.19 o
  -5   5   3     1584.12     1518.65     34.93 o
  -4   5   3      534.11      493.31     22.00 o
  -3   5   3      949.20      914.75     17.79 o
  -2   5   3     1454.57     1408.98     23.33 o
  -1   5   3       73.86       74.93      5.60 o
   0   5   3       10.13        5.64      2.94 o
   1   5   3      258.42      180.10     12.43 o
   2   5   3      513.11      511.58     17.85 o
   3   5   3     2235.07     2092.97     37.20 o
   4   5   3      196.17      194.90     16.15 o
   5   5   3     1177.38     1135.71     36.47 o
   6   5   3       31.35       24.30     14.36 o
   7   5   3      116.99      148.95     17.81 o
   8   5   3       55.76       39.86     11.77 o
   9   5   3      594.93      635.76     31.02 o
  10   5   3       97.10      135.89     17.43 o
 -10   6   3       40.00       60.51     24.51 o
  -9   6   3      280.31      295.66     37.15 o
  -8   6   3       33.98       30.26     20.30 o
  -7   6   3      223.03      237.05     19.69 o
  -6   6   3      131.07      121.04     14.34 o
  -5   6   3       66.09       75.99     13.86 o
  -4   6   3      791.65      754.11     23.67 o
  -3   6   3      506.47      493.84     20.13 o
  -2   6   3      436.24      393.08     29.52 o
  -1   6   3      544.96      504.26     20.01 o
   0   6   3      288.37      283.56     20.04 o
   1   6   3      328.34      353.81     22.01 o
   2   6   3      729.59      715.23     29.66 o
   3   6   3        1.72        0.00      6.83 o
   4   6   3       89.89       77.43     12.51 o
   5   6   3      238.39      180.38     28.34 o
   6   6   3        0.34        0.00     13.79 o
   7   6   3       47.94       38.30     18.38 o
   8   6   3        8.57        0.00     15.70 o
   9   6   3      375.66      450.39     44.43 o
  10   6   3       60.92       40.21     24.13 o
  -9   7   3       82.72       70.85     25.66 o
  -8   7   3      230.27      279.19     37.92 o
  -7   7   3       21.96       23.74     19.15 o
  -6   7   3        1.08        0.00     17.62 o
  -5   7   3      218.86      238.78     46.72 o
  -4   7   3      795.58      821.31     77.75 o
  -3   7   3      241.95      224.90     21.10 o
  -2   7   3       98.64      112.90     15.92 o
  -1   7   3      216.39      206.06     30.64 o
   0   7   3       19.39       21.35     12.42 o
   1   7   3      632.79      650.69     43.28 o
   2   7   3      171.64      151.76     24.70 o
   3   7   3      633.01      692.65     31.51 o
   4   7   3       25.62        0.77     16.85 o
   5   7   3      143.52      130.60     26.04 o
   6   7   3      343.22      325.15     37.92 o
   7   7   3      168.15      160.47     29.49 o
   8   7   3      636.44      525.83     45.96 o
  -7   8   3       35.62       52.85     23.74 o
  -6   8   3      392.49      401.36     44.04 o
  -5   8   3       91.59       98.53     17.43 o
  -4   8   3      297.45      321.83     30.26 o
  -3   8   3      425.14      412.79     28.70 o
  -2   8   3      154.47      158.19     19.77 o
  -1   8   3      141.87      141.10     19.75 o
   0   8   3        8.35        4.07     12.72 o
   1   8   3       12.49       10.00     13.03 o
   2   8   3       85.78       58.94     24.89 o
   3   8   3       15.54        0.00     11.39 o
   4   8   3      926.07      958.99     60.13 o
   5   8   3       27.53       11.49     19.92 o
   6   8   3       35.96       90.38     26.81 o
   7   8   3       19.46       36.00     24.13 o
  -5   9   3      316.98      283.02     40.21 o
  -4   9   3        4.50       28.65     15.41 o
  -3   9   3      366.88      377.29     30.33 o
  -2   9   3       23.88       45.38     17.06 o
  -1   9   3      716.85      801.78     40.61 o
   0   9   3      837.68     1035.65     45.16 o
   1   9   3      486.42      491.69     46.15 o
   2   9   3      229.32      241.71     25.44 o
   3   9   3      382.90      364.60     42.89 o
   4   9   3      123.82      109.15     27.96 o
   5   9   3        0.90        0.00     18.77 o
 -12   0   4      962.39     1101.07     50.17 o
 -11   0   4      277.49      301.03     16.47 o
 -10   0   4      118.03      118.16     12.59 o
  -9   0   4     3484.59     3626.38     69.42 o
  -8   0   4       75.20       69.20      9.20 o
  -7   0   4     3126.94     3048.10     69.31 o
  -6   0   4      112.25      134.05      9.92 o
  -5   0   4     1517.49     1459.86     35.57 o
  -4   0   4        4.43        6.75      3.86 o
  -3   0   4      953.35      923.07     63.00 o
  -2   0   4      893.61      874.88     43.02 o
  -1   0   4     4235.27     4569.09     72.19 o
   0   0   4    20519.04    23612.72    655.28 o
   1   0   4     5116.68     5714.63     97.30 o
   2   0   4       65.29       56.13      5.12 o
   3   0   4     3974.79     3917.37     87.13 o
   4   0   4     3273.49     3339.24     73.09 o
   5   0   4       30.82       62.40     10.15 o
   6   0   4       44.19       38.54      5.96 o
   7   0   4        9.72       22.06      6.09 o
   8   0   4      970.85      978.14     29.10 o
   9   0   4      534.38      530.44     21.23 o
  10   0   4      464.69      511.28     29.49 o
  11   0   4      407.09      494.43     31.02 o
  12   0   4      133.86      130.98     19.92 o
 -12   1   4        0.74        0.00      7.74 o
 -11   1   4        7.61        3.83      5.74 o
 -10   1   4        0.60        0.00      4.69 o
  -9   1   4      221.30      203.48     10.08 o
  -8   1   4     1107.02     1039.73     19.68 o
  -7   1   4      546.94      528.27     18.59 o
  -6   1   4      912.07      861.50     15.99 o
  -5   1   4     1221.54     1153.15     26.31 o
  -4   1   4     1170.66     1248.35     21.35 o
  -3   1   4     3444.47     3367.92     55.28 o
  -2   1   4    34498.52    38298.14   1060.86 o
  -1   1   4       48.54       46.16      2.77 o
   0   1   4       21.05       22.50      3.43 o
   1   1   4     2395.85     2420.24     33.32 o
   2   1   4     6993.45     7619.76    111.74 o
   3   1   4       23.46       27.00      3.89 o
   4   1   4      512.39      599.03     14.87 o
   5   1   4     2446.13     2489.15     40.06 o
   6   1   4      234.58      191.90      7.50 o
   7   1   4      750.30      702.63     15.60 o
   8   1   4     2430.21     2339.40     43.24 o
   9   1   4      111.03       92.46      8.91 o
  10   1   4      355.13      370.04     18.16 o
  11   1   4       21.62       20.76      8.89 o
  12   1   4      246.29      284.54     50.75 o
 -12   2   4      140.52      129.61     22.60 o
 -11   2   4       16.94        1.44      6.35 o
 -10   2   4        6.34        3.19      4.79 o
  -9   2   4      822.27      794.10     17.02 o
  -8   2   4       15.63        6.97      5.39 o
  -7   2   4        0.26        0.00      4.68 o
  -6   2   4       44.99       53.19      5.48 o
  -5   2   4       54.86       59.26      5.36 o
  -4   2   4      722.84      555.89     12.86 o
  -3   2   4       49.18       89.47      6.93 o
  -2   2   4     1138.06     1087.79     16.69 o
  -1   2   4     4796.79     4717.10     52.72 o
   0   2   4       28.42       62.13      2.96 o
   1   2   4      876.89      828.53     11.49 o
   2   2   4     2526.24     2419.91     28.25 o
   3   2   4       15.26       11.35      2.34 o
   4   2   4     3331.70     3414.08     52.47 o
   5   2   4     1247.89     1277.01     22.58 o
   6   2   4        7.61       17.27      5.20 o
   7   2   4      102.90       97.94      7.41 o
   8   2   4       33.41       27.82      5.22 o
   9   2   4      169.43      159.88     10.35 o
  10   2   4       68.78       66.61      8.21 o
  11   2   4       27.90       32.50      7.94 o
  12   2   4      200.41      261.71     16.63 o
 -12   3   4        1.37        0.00     13.79 o
 -11   3   4        4.18        0.00      8.58 o
 -10   3   4      106.19      130.78     12.65 o
  -9   3   4      103.86       97.46     10.68 o
  -8   3   4       78.43       72.43      7.52 o
  -7   3   4      229.68      199.57     11.72 o
  -6   3   4      469.97      447.24     12.83 o
  -5   3   4        1.69        3.39      3.49 o
  -4   3   4      892.23      831.70     16.96 o
  -3   3   4       11.75       14.90      2.42 o
  -2   3   4      474.62      468.14      9.83 o
  -1   3   4       91.99      111.14      4.28 o
   0   3   4      719.05      720.32     11.57 o
   1   3   4     2712.43     2999.40     41.64 o
   2   3   4      348.49      354.94     10.73 o
   3   3   4      164.62      119.08      6.24 o
   4   3   4     2484.65     2641.13     63.47 o
   5   3   4     1242.39     1168.22     41.94 o
   6   3   4      111.76      122.78     23.36 o
   7   3   4       74.59       89.10     11.49 o
   8   3   4       11.96        0.00      7.91 o
   9   3   4      396.86      433.55     54.19 o
  10   3   4      402.41      484.85     24.92 o
  11   3   4      422.66      473.73     26.81 o
 -11   4   4      116.29      135.74     17.48 o
 -10   4   4      280.70      270.68     25.44 o
  -9   4   4      773.17      768.80     25.26 o
  -8   4   4       18.10        0.00      8.09 o
  -7   4   4      848.31      769.73     23.52 o
  -6   4   4      980.37     1038.33     21.89 o
  -5   4   4      101.29      106.92      6.61 o
  -4   4   4     1189.55     1190.75     21.29 o
  -3   4   4       78.92       70.09      6.01 o
  -2   4   4      138.20      119.99      5.87 o
  -1   4   4     1427.65     1396.80     23.48 o
   0   4   4      448.94      524.70      8.69 o
   1   4   4     1664.44     1605.10     24.35 o
   2   4   4     2232.40     2493.64     41.67 o
   3   4   4     3148.72     3232.69     51.46 o
   4   4   4       12.73       11.72      4.20 o
   5   4   4      654.42      595.31     23.64 o
   6   4   4       37.07       30.35      9.29 o
   7   4   4     2655.84     2594.00     66.96 o
   8   4   4      670.36      647.82     27.64 o
   9   4   4       97.39      102.23     14.83 o
  10   4   4        7.30        0.00     10.58 o
  11   4   4      283.03      362.34     25.76 o
 -11   5   4       57.52       46.85     15.08 o
 -10   5   4      300.16      314.01     26.04 o
  -9   5   4       35.37       19.43      9.07 o
  -8   5   4       88.59       89.29     10.91 o
  -7   5   4       26.13       28.45      8.38 o
  -6   5   4      115.70      111.83     10.80 o
  -5   5   4       54.05       52.11     13.08 o
  -4   5   4     1985.18     1934.53     38.47 o
  -3   5   4     1023.93     1024.04     19.27 o
  -2   5   4     1023.18      996.59     18.25 o
  -1   5   4      548.20      554.35     11.70 o
   0   5   4      124.76      124.41      6.58 o
   1   5   4      154.75      158.70      9.69 o
   2   5   4       58.51       60.29      7.80 o
   3   5   4      314.41      296.23     12.94 o
   4   5   4       10.20       16.42      5.98 o
   5   5   4     1774.01     1656.60     47.38 o
   6   5   4       69.14       48.03     10.95 o
   7   5   4      346.07      372.38     22.45 o
   8   5   4       99.17       99.35     14.81 o
   9   5   4        3.17        0.00     10.21 o
  10   5   4      336.28      389.87     30.83 o
 -10   6   4       12.93       21.06     21.45 o
  -9   6   4        9.33        0.00     17.62 o
  -8   6   4       55.27       80.96     14.71 o
  -7   6   4       65.67       79.28     13.53 o
  -6   6   4       91.94       93.06     13.10 o
  -5   6   4        2.65        0.00     10.04 o
  -4   6   4       70.75       58.56      9.13 o
  -3   6   4     2305.68     2212.33     40.15 o
  -2   6   4       10.11        0.84      6.74 o
  -1   6   4       35.07       37.96      6.56 o
   0   6   4        0.28        5.50      4.62 o
   1   6   4       25.94       15.85      9.59 o
   2   6   4      693.14      713.69     49.79 o
   3   6   4       72.93      100.39      9.95 o
   4   6   4      815.04      856.26     47.87 o
   5   6   4       67.54       34.09     18.38 o
   6   6   4      620.59      544.98     41.36 o
   7   6   4        1.58        0.00     14.55 o
   8   6   4      131.95      116.04     26.04 o
   9   6   4      178.06      190.34     31.40 o
  -9   7   4      115.76      115.66     29.11 o
  -8   7   4       23.60       33.32     22.21 o
  -7   7   4       25.12       19.15     20.68 o
  -6   7   4       29.90       32.15     11.54 o
  -5   7   4       44.58       42.92      9.45 o
  -4   7   4      111.20      114.82     11.79 o
  -3   7   4      685.54      722.30     37.73 o
  -2   7   4        0.06        0.00      6.55 o
  -1   7   4      191.57      175.62     18.41 o
   0   7   4       88.63      111.01     22.40 o
   1   7   4       44.27       36.27     13.02 o
   2   7   4      248.05      222.24     19.87 o
   3   7   4       62.60       62.29     13.80 o
   4   7   4       24.17       18.77     18.38 o
   5   7   4       26.13       50.17     21.83 o
   6   7   4      148.92      106.09     26.43 o
   7   7   4      154.63      153.58     29.49 o
   8   7   4       39.13       29.49     22.21 o
  -7   8   4        7.13        9.96     20.68 o
  -6   8   4        0.32        0.00     16.47 o
  -5   8   4       19.92       16.37     13.66 o
  -4   8   4      156.56      170.61     20.72 o
  -3   8   4      222.38      234.62     23.14 o
  -2   8   4       63.14       52.73     15.43 o
  -1   8   4       58.71       29.11     20.68 o
   0   8   4      272.94      264.75     24.37 o
   1   8   4      102.38      121.18     20.87 o
   2   8   4       36.54       18.61     13.80 o
   3   8   4        1.05       20.30     18.00 o
   4   8   4       39.06       37.15     21.83 o
   5   8   4        0.21        0.00     18.38 o
   6   8   4       33.66       37.53     22.21 o
   7   8   4      225.47      178.47     34.09 o
  -5   9   4       20.26       59.36     26.04 o
  -4   9   4        0.00        0.00     13.93 o
  -3   9   4       12.27       23.22     16.49 o
  -2   9   4        0.20        0.00     13.67 o
  -1   9   4      464.08      462.75     33.40 o
   0   9   4       24.17        0.00     24.32 o
   1   9   4        4.73        0.00     15.01 o
   2   9   4       60.79       51.94     23.94 o
   3   9   4       19.86        6.13     22.21 o
   4   9   4        0.39        3.45     19.92 o
   5   9   4        3.11       33.70     23.36 o
 -12   1   5        9.66        0.26     11.00 o
 -11   1   5      454.29      472.12     13.47 o
 -10   1   5      211.23      208.85     10.17 o
  -9   1   5       23.14        7.35      5.19 o
  -8   1   5       54.85       41.20      5.37 o
  -7   1   5       14.01       13.65      4.15 o
  -6   1   5      766.83      691.29     18.07 o
  -5   1   5      356.14      342.78     13.49 o
  -4   1   5     1419.58     1307.02     33.58 o
  -3   1   5     4057.16     3980.08     58.92 o
  -2   1   5      389.72      478.65     17.46 o
  -1   1   5    20726.51    23382.61    347.54 o
   0   1   5      888.85      899.56     16.27 o
   1   1   5     1036.97     1108.64     19.23 o
   2   1   5       19.93       17.30      3.25 o
   3   1   5     5405.46     5914.28    102.27 o
   4   1   5        5.55        3.59      4.37 o
   5   1   5     3127.51     3165.54     49.88 o
   6   1   5        0.89        0.29      3.15 o
   7   1   5        0.42        0.00      3.53 o
   8   1   5       78.67       77.76      7.85 o
   9   1   5      339.70      324.70     14.25 o
  10   1   5       21.87       16.17      7.27 o
  11   1   5       94.18      128.69     12.81 o
  12   1   5        0.08        7.26      9.54 o
 -12   2   5        7.42        4.31      9.33 o
 -11   2   5      701.58      723.47     24.98 o
 -10   2   5       16.50        6.45      5.01 o
  -9   2   5       30.31       25.59      5.23 o
  -8   2   5      149.53      133.92      8.39 o
  -7   2   5      875.71      872.48     16.65 o
  -6   2   5       69.93       65.65      5.97 o
  -5   2   5     1662.68     1711.06     30.17 o
  -4   2   5     1937.78     2053.18     34.20 o
  -3   2   5     1733.31     1827.84     30.26 o
  -2   2   5     2240.81     2195.48     26.36 o
  -1   2   5       99.40      116.09      4.29 o
   0   2   5      101.54       95.88      6.92 o
   1   2   5     1138.24     1104.29     14.93 o
   2   2   5     2501.01     2784.39     35.12 o
   3   2   5      612.76      634.25     11.72 o
   4   2   5       25.05       37.81      3.70 o
   5   2   5      218.86      263.85      9.13 o
   6   2   5      751.86      725.59     15.66 o
   7   2   5      579.88      575.97     18.29 o
   8   2   5      155.61      152.72      9.70 o
   9   2   5      155.78      148.15     10.22 o
  10   2   5       61.91       67.42      8.45 o
  11   2   5       22.05       30.99     13.98 o
  12   2   5       47.76       55.25     15.32 o
 -12   3   5        0.00        0.00     15.13 o
 -11   3   5        3.14        0.00      8.25 o
 -10   3   5       91.73       83.24     11.37 o
  -9   3   5       25.80       29.27      6.84 o
  -8   3   5      230.05      227.41     11.33 o
  -7   3   5      279.51      320.59     11.98 o
  -6   3   5      126.17      142.11      8.17 o
  -5   3   5     1101.96     1048.62     20.99 o
  -4   3   5        5.56        7.00      3.42 o
  -3   3   5     1823.39     1816.08     25.15 o
  -2   3   5      425.16      377.14      9.49 o
  -1   3   5      476.04      507.30     10.42 o
   0   3   5       75.83       96.49      4.79 o
   1   3   5     4362.82     4797.51     57.86 o
   2   3   5     1780.25     1841.13     27.31 o
   3   3   5       68.06       63.71      5.20 o
   4   3   5     2318.78     2391.71     58.46 o
   5   3   5       24.79       34.41     11.68 o
   6   3   5      633.08      618.26     23.72 o
   7   3   5     1106.61     1118.73     35.44 o
   8   3   5     1038.57     1001.87     70.85 o
   9   3   5       23.04       38.89     11.12 o
  10   3   5      190.33      185.56     17.65 o
  11   3   5      164.17      119.96     16.19 o
 -11   4   5        5.29        0.00      9.11 o
 -10   4   5      160.02      157.65     29.30 o
  -9   4   5      152.36      155.47     13.42 o
  -8   4   5       18.23       23.74      7.29 o
  -7   4   5      120.66       98.01      8.90 o
  -6   4   5      380.00      339.87     13.47 o
  -5   4   5      163.40      138.49      7.44 o
  -4   4   5       87.31       61.16      3.99 o
  -3   4   5      188.09      186.96      8.81 o
  -2   4   5     2045.17     1899.65     33.41 o
  -1   4   5      125.16      151.79      5.40 o
   0   4   5      389.50      397.77      8.19 o
   1   4   5      591.19      620.49     14.36 o
   2   4   5      246.83      222.35      7.76 o
   3   4   5      228.35      207.47      8.50 o
   4   4   5      208.48      222.48     15.18 o
   5   4   5       41.38       41.46      9.19 o
   6   4   5        9.09        5.40      8.10 o
   7   4   5      540.73      496.12     24.21 o
   8   4   5        4.21       17.65     17.43 o
   9   4   5      312.94      334.45     22.17 o
  10   4   5       35.02       44.15     13.24 o
  11   4   5        6.07       13.26     12.70 o
 -11   5   5       17.71       10.07     13.21 o
 -10   5   5        1.24        0.00      8.66 o
  -9   5   5      185.99      189.67     15.11 o
  -8   5   5       99.03       94.00     11.29 o
  -7   5   5        1.02        0.00      6.78 o
  -6   5   5      158.16      158.84     11.94 o
  -5   5   5        6.86        0.00      9.15 o
  -4   5   5       90.46       81.05      7.75 o
  -3   5   5        6.48        2.53      4.57 o
  -2   5   5      349.91      291.25     11.32 o
  -1   5   5      188.50      206.21      9.66 o
   0   5   5     1213.26     1140.01     26.53 o
   1   5   5       46.02       59.60      5.15 o
   2   5   5      572.46      549.37     17.57 o
   3   5   5        5.43        0.63      4.66 o
   4   5   5       46.43       57.09      5.47 o
   5   5   5     2349.89     2241.89     59.54 o
   6   5   5      512.31      583.17     26.21 o
   7   5   5      368.42      320.73     33.70 o
   8   5   5      401.42      391.29     24.11 o
   9   5   5       11.38       17.75     21.83 o
  10   5   5       67.21       72.24     23.55 o
 -10   6   5       97.82      106.85     27.96 o
  -9   6   5       44.91       51.84     14.26 o
  -8   6   5       55.42       76.70     14.53 o
  -7   6   5      156.48      173.47     17.57 o
  -6   6   5      488.56      513.23     25.40 o
  -5   6   5      369.65      354.70     17.67 o
  -4   6   5       98.06      100.55     10.67 o
  -3   6   5      679.85      632.74     21.33 o
  -2   6   5     3063.69     2853.86     64.79 o
  -1   6   5       45.56       26.57      6.72 o
   0   6   5       52.81       63.83      6.98 o
   1   6   5      425.37      361.48     29.49 o
   2   6   5      284.44      255.76     30.83 o
   3   6   5      728.91      731.14     29.34 o
   4   6   5      573.66      540.25     32.36 o
   5   6   5       92.08      116.43     24.89 o
   6   6   5        0.56        0.38     16.09 o
   7   6   5        0.22       11.87     16.47 o
   8   6   5      151.76      133.66     26.43 o
   9   6   5      114.71      122.17     27.96 o
  -9   7   5       17.31       30.26     21.45 o
  -8   7   5      248.36      322.09     39.83 o
  -7   7   5      278.61      242.63     46.15 o
  -6   7   5      804.02      827.25     33.21 o
  -5   7   5      557.32      552.18     22.00 o
  -4   7   5      284.81      272.42     16.20 o
  -3   7   5      307.02      298.73     16.25 o
  -2   7   5      788.92      763.32     31.22 o
  -1   7   5      137.30      138.30     17.45 o
   0   7   5     1215.35     1279.46     44.50 o
   1   7   5      318.82      365.97     25.71 o
   2   7   5      253.22      239.48     20.12 o
   3   7   5      320.14      351.40     23.65 o
   4   7   5      426.95      477.96     41.74 o
   5   7   5      128.87      135.58     27.57 o
   6   7   5        4.33       10.34     19.15 o
   7   7   5        0.09        0.00     18.77 o
   8   7   5       37.59       51.32     24.89 o
  -7   8   5      193.15      232.47     36.38 o
  -6   8   5       20.95        0.00     18.77 o
  -5   8   5      137.97      206.04     34.47 o
  -4   8   5       56.97       53.81     15.71 o
  -3   8   5       52.71       52.55     16.09 o
  -2   8   5       34.05        7.47     15.89 o
  -1   8   5      653.81      748.45     88.85 o
   0   8   5      797.01      853.65     52.85 o
   1   8   5       51.56       57.05     31.21 o
   2   8   5      120.78      113.41     27.96 o
   3   8   5       58.69       68.55     23.36 o
   4   8   5        2.68        3.45     18.00 o
   5   8   5      244.09      297.19     39.06 o
   6   8   5      137.93      188.04     34.09 o
   7   8   5       68.66       68.94     26.43 o
  -5   9   5      482.01      412.09     46.72 o
  -4   9   5      233.12      235.57     25.59 o
  -3   9   5      570.95      705.14     99.19 o
  -2   9   5       22.82       39.96     16.25 o
  -1   9   5      243.95      267.41     26.94 o
   0   9   5      936.40     1064.82     46.02 o
   1   9   5        0.06        0.00     14.12 o
   2   9   5      402.55      460.73     49.02 o
   3   9   5      218.33      190.72     34.85 o
   4   9   5       54.81       79.28     26.04 o
 -12   0   6       60.74       39.83     16.85 o
 -11   0   6      220.61      185.81     13.89 o
 -10   0   6      369.07      395.97     17.07 o
  -9   0   6        2.21        0.00     12.26 o
  -8   0   6      463.36      430.21     18.90 o
  -7   0   6      262.24      240.29     24.13 o
  -6   0   6        0.70        2.15      6.51 o
  -5   0   6      427.97      375.85     14.50 o
  -4   0   6      812.06      574.91     18.96 o
  -3   0   6        0.87        0.08      3.75 o
  -2   0   6    13253.52    13855.23    277.96 o
  -1   0   6     6103.64     6892.96    157.41 o
   0   0   6     8664.65    10725.57    176.95 o
   1   0   6    12082.12    12940.73    217.76 o
   2   0   6      891.35      999.26     25.32 o
   3   0   6      105.98      176.47      9.43 o
   4   0   6     2531.06     2565.13     58.08 o
   5   0   6       25.05       21.74      5.23 o
   6   0   6     2843.57     2914.32     68.17 o
   7   0   6       55.01       59.02     12.06 o
   8   0   6      257.51      258.13     14.74 o
   9   0   6      638.60      618.51     32.94 o
  10   0   6       45.71       52.85     13.79 o
  11   0   6       43.82       54.77     14.94 o
  12   0   6      197.26      261.96     26.04 o
 -12   1   6        0.19        0.00      6.09 o
 -11   1   6       20.83       16.96      5.78 o
 -10   1   6      253.58      228.12     10.60 o
  -9   1   6      278.44      266.53     10.90 o
  -8   1   6       36.95       32.50      5.32 o
  -7   1   6      172.15      136.87      7.63 o
  -6   1   6     4402.23     4237.94     65.19 o
  -5   1   6        0.09        1.28      3.48 o
  -4   1   6      324.20      329.26      9.19 o
  -3   1   6    12337.30    12953.04    223.23 o
  -2   1   6      792.63      840.52     25.30 o
  -1   1   6    13559.81    15217.06    195.18 o
   0   1   6     3604.29     4091.81     61.47 o
   1   1   6      519.20      576.54     12.42 o
   2   1   6      133.11      148.22      8.31 o
   3   1   6      551.85      552.93     14.42 o
   4   1   6      814.68      761.11     21.42 o
   5   1   6     2653.15     2591.61     48.87 o
   6   1   6     1015.90     1060.73     21.08 o
   7   1   6       25.40       18.61      4.27 o
   8   1   6      449.23      461.32     22.80 o
   9   1   6       68.74       63.31      7.76 o
  10   1   6      159.27      178.27     15.89 o
  11   1   6      139.37      150.32     13.90 o
  12   1   6        6.77       10.80      9.54 o
 -12   2   6       29.62       35.17     10.58 o
 -11   2   6        3.65        0.00      6.64 o
 -10   2   6      327.75      294.01     17.87 o
  -9   2   6      648.80      634.89     15.21 o
  -8   2   6      768.37      744.16     16.92 o
  -7   2   6      281.47      252.13      9.93 o
  -6   2   6      101.81       84.14      5.01 o
  -5   2   6        1.50        0.00      3.51 o
  -4   2   6      590.70      621.67     15.92 o
  -3   2   6      461.07      494.10     16.05 o
  -2   2   6      199.97      192.67      6.45 o
  -1   2   6      356.26      435.09      9.19 o
   0   2   6       75.40       72.20      5.37 o
   1   2   6     1719.81     1809.33     22.20 o
   2   2   6       39.19       55.33      2.93 o
   3   2   6     1815.62     2068.45     33.75 o
   4   2   6      467.79      446.80     11.02 o
   5   2   6        8.58       26.61      3.87 o
   6   2   6      483.77      428.01     11.81 o
   7   2   6     4256.80     4342.31    111.99 o
   8   2   6       74.09       74.54     11.43 o
   9   2   6     1249.07     1305.62     30.73 o
  10   2   6      158.81      167.64     11.35 o
  11   2   6      132.84      149.11     23.36 o
  12   2   6       33.19       30.14      9.99 o
 -12   3   6        3.50       17.52     10.25 o
 -11   3   6       43.23       69.22     11.50 o
 -10   3   6      147.88      138.77     12.38 o
  -9   3   6      118.63      138.03     10.04 o
  -8   3   6      146.65      119.65      8.97 o
  -7   3   6       60.89       67.97      6.87 o
  -6   3   6       87.40       88.38      7.46 o
  -5   3   6       24.84       24.87      4.45 o
  -4   3   6       31.53       36.54      4.58 o
  -3   3   6     1634.96     1692.76     24.05 o
  -2   3   6       21.54       38.73      3.44 o
  -1   3   6     1969.16     2107.84     30.98 o
   0   3   6     5022.04     5433.19     66.65 o
   1   3   6      367.68      389.36      7.39 o
   2   3   6     2527.63     2643.40     33.09 o
   3   3   6      143.90      160.41      7.58 o
   4   3   6       73.03       66.67     10.72 o
   5   3   6      400.87      332.36     17.12 o
   6   3   6      100.51       84.13     13.02 o
   7   3   6     1202.73     1176.61     36.96 o
   8   3   6        4.94        2.27      8.77 o
   9   3   6      510.41      472.34     24.15 o
  10   3   6       21.28       32.39     11.95 o
  11   3   6        3.08        0.00     10.85 o
 -11   4   6      109.23      132.42     16.27 o
 -10   4   6      116.98      105.32     12.68 o
  -9   4   6       49.83       25.43      6.93 o
  -8   4   6     1082.77     1033.25     24.03 o
  -7   4   6      198.98      199.64     10.56 o
  -6   4   6      555.67      572.29     15.48 o
  -5   4   6      463.49      416.66     12.28 o
  -4   4   6     2637.37     2642.69     35.91 o
  -3   4   6      399.78      402.88      9.71 o
  -2   4   6     1764.88     1659.87     27.34 o
  -1   4   6       38.12       45.18      3.62 o
   0   4   6      358.77      373.66      8.22 o
   1   4   6     2984.27     3492.98     49.26 o
   2   4   6     1184.21     1283.15     24.02 o
   3   4   6      242.37      212.22      8.66 o
   4   4   6      816.02      775.92     21.95 o
   5   4   6      749.20      740.66     27.26 o
   6   4   6      692.15      663.45     26.39 o
   7   4   6      391.47      383.80     21.65 o
   8   4   6       52.58       51.49     11.77 o
   9   4   6        9.49       14.76     10.67 o
  10   4   6      450.44      527.66     39.45 o
  11   4   6      111.58      134.59     17.97 o
 -11   5   6      428.41      523.46     24.08 o
 -10   5   6      183.30      187.36     16.23 o
  -9   5   6       29.80       24.04      9.47 o
  -8   5   6       17.96        6.59      7.89 o
  -7   5   6        2.13        2.76      7.17 o
  -6   5   6      447.41      428.06     21.06 o
  -5   5   6      504.45      463.12     17.81 o
  -4   5   6     1252.09     1236.27     26.50 o
  -3   5   6      305.46      275.66     13.69 o
  -2   5   6      175.82      174.00      7.97 o
  -1   5   6      169.33      166.64      6.07 o
   0   5   6     1090.06     1118.45     26.62 o
   1   5   6       26.54       21.59      3.91 o
   2   5   6       13.99       12.71      5.80 o
   3   5   6       88.33      113.61      8.95 o
   4   5   6        1.66        1.11      8.07 o
   5   5   6       83.37      107.80      9.11 o
   6   5   6      354.90      350.13     42.70 o
   7   5   6      260.41      224.92     19.02 o
   8   5   6       25.56       42.37     25.28 o
   9   5   6       29.23       44.80     15.70 o
  10   5   6      282.30      357.47     26.05 o
 -10   6   6        1.10        0.00     12.38 o
  -9   6   6      273.07      299.41     24.37 o
  -8   6   6        7.44        8.28     11.13 o
  -7   6   6      338.03      269.45     21.53 o
  -6   6   6       14.15       15.19      9.35 o
  -5   6   6      164.55      127.72     12.59 o
  -4   6   6      840.40      843.05     25.75 o
  -3   6   6      203.28      182.08     12.65 o
  -2   6   6     1650.84     1631.07     35.42 o
  -1   6   6     1532.55     1634.24     36.96 o
   0   6   6     1004.62     1061.30     26.59 o
   1   6   6        9.79        6.20     21.83 o
   2   6   6      388.92      409.41     22.68 o
   3   6   6      110.09       94.24     13.23 o
   4   6   6       42.22        0.00     16.09 o
   5   6   6     1128.70     1085.37     59.36 o
   6   6   6      588.17      535.03     42.51 o
   7   6   6      343.35      367.28     39.45 o
   8   6   6       61.36      101.49     26.04 o
   9   6   6        0.09        9.19     20.68 o
  -8   7   6       35.97       28.10     25.66 o
  -7   7   6        9.75        6.98     10.75 o
  -6   7   6        9.73       15.40     10.20 o
  -5   7   6      471.51      475.13     21.22 o
  -4   7   6       16.25       10.83      9.18 o
  -3   7   6      223.46      197.44     14.08 o
  -2   7   6        3.81        0.03      6.56 o
  -1   7   6        0.01        0.00     12.06 o
   0   7   6        2.98        0.00     11.01 o
   1   7   6       23.55        4.40     17.81 o
   2   7   6       18.67       18.67     18.96 o
   3   7   6        4.78       12.43     10.95 o
   4   7   6      500.86      480.26     41.36 o
   5   7   6        0.49       13.40     19.53 o
   6   7   6      279.42      255.83     35.23 o
   7   7   6       58.91       62.81     24.51 o
   8   7   6       70.41       80.43     26.43 o
  -7   8   6      103.50       83.87     27.57 o
  -6   8   6       32.10       34.78     12.67 o
  -5   8   6        0.11        5.80     13.40 o
  -4   8   6       87.91       72.83     16.92 o
  -3   8   6       96.43       94.11     17.31 o
  -2   8   6       20.89       23.27     13.66 o
  -1   8   6       40.77       33.95     14.20 o
   0   8   6      204.21      256.08     50.55 o
   1   8   6        2.37        0.00     12.19 o
   2   8   6      128.72      118.58     17.93 o
   3   8   6       28.63       16.09     19.53 o
   4   8   6       12.67       16.85     18.38 o
   5   8   6        0.34        0.00     18.38 o
   6   8   6      113.48       85.79     27.96 o
  -5   9   6      117.43      102.26     28.72 o
  -4   9   6        1.52        0.00     17.81 o
  -3   9   6       51.98       62.63     36.96 o
  -2   9   6       99.21      101.15     19.19 o
  -1   9   6        4.58        0.00     14.22 o
   0   9   6      108.28      140.73     21.66 o
   1   9   6       26.76       24.70     16.61 o
   2   9   6        0.13        0.00     19.92 o
   3   9   6       74.85       49.79     25.66 o
   4   9   6      100.00      103.40     29.11 o
 -12   1   7      528.60      567.81     16.85 o
 -11   1   7       13.41        9.96      6.03 o
 -10   1   7       14.35       12.56      5.56 o
  -9   1   7       75.27       78.98      7.05 o
  -8   1   7        5.68        0.00      4.37 o
  -7   1   7      171.09      135.76      7.82 o
  -6   1   7     2164.81     2093.49     35.48 o
  -5   1   7      199.53      172.78      7.64 o
  -4   1   7     2111.74     2130.04     36.29 o
  -3   1   7     2762.67     2824.34     43.69 o
  -2   1   7     3749.64     4182.00     97.29 o
  -1   1   7     2732.41     3029.00     63.90 o
   0   1   7        7.01        4.21      2.97 o
   1   1   7     1509.65     1746.11     28.90 o
   2   1   7      507.68      684.41     14.14 o
   3   1   7      158.64      172.19      8.54 o
   4   1   7      614.34      634.53     16.32 o
   5   1   7        1.82        3.39      4.32 o
   6   1   7       21.15       28.54      5.46 o
   7   1   7      276.12      273.01     12.24 o
   8   1   7       53.72       58.02      7.50 o
   9   1   7      135.24      122.93     12.00 o
  10   1   7      593.20      640.27     27.96 o
  11   1   7        0.01        0.00      8.34 o
  12   1   7       32.55       44.33     14.17 o
 -12   2   7       93.70      118.37     14.15 o
 -11   2   7        2.58        3.22      8.40 o
 -10   2   7       42.45       33.29      6.24 o
  -9   2   7       97.39       99.60      7.04 o
  -8   2   7      218.14      207.49      9.03 o
  -7   2   7        0.38        0.00      4.20 o
  -6   2   7       57.84       50.69      5.69 o
  -5   2   7     1061.61     1070.68     24.19 o
  -4   2   7     1301.02     1252.77     26.42 o
  -3   2   7      398.94      452.23     13.06 o
  -2   2   7     2899.64     3141.01     43.76 o
  -1   2   7      171.30      180.14      6.20 o
   0   2   7        6.71        6.07      4.62 o
   1   2   7      381.96      382.47     10.33 o
   2   2   7        0.29        0.00      2.18 o
   3   2   7        1.31        0.00      3.24 o
   4   2   7     1158.62     1219.24     22.42 o
   5   2   7       19.59       20.11      3.91 o
   6   2   7      863.84      892.93     18.60 o
   7   2   7      142.70      135.84      9.95 o
   8   2   7      612.15      602.57     18.62 o
   9   2   7       37.83       23.11      6.96 o
  10   2   7       81.45       81.87     10.27 o
  11   2   7       77.71       75.67     11.03 o
 -12   3   7       33.50       22.41     10.93 o
 -11   3   7        8.22        7.29      7.42 o
 -10   3   7      512.96      529.14     28.63 o
  -9   3   7      153.86      143.38     16.58 o
  -8   3   7       79.25       52.34      6.96 o
  -7   3   7      338.91      331.40     12.45 o
  -6   3   7      102.42       76.80      6.85 o
  -5   3   7       77.62       70.99      6.07 o
  -4   3   7      249.21      274.30     13.76 o
  -3   3   7      537.72      558.79     11.10 o
  -2   3   7      113.15      116.35      5.17 o
  -1   3   7     3656.18     3755.93     52.24 o
   0   3   7     3213.38     3562.71     46.67 o
   1   3   7        0.70        2.63      2.33 o
   2   3   7     2151.32     2431.87     29.40 o
   3   3   7       39.00       23.42      2.93 o
   4   3   7      238.89      234.15      7.67 o
   5   3   7       10.31        9.55      3.13 o
   6   3   7      825.71      771.39     19.53 o
   7   3   7       22.40       20.62      5.31 o
   8   3   7       28.11       34.95     10.25 o
   9   3   7      187.29      183.79     17.00 o
  10   3   7       90.06       61.61     13.06 o
  11   3   7      226.80      283.37     22.51 o
 -11   4   7       14.30       22.91     10.42 o
 -10   4   7        6.67        2.33      8.55 o
  -9   4   7       63.90       44.57      8.96 o
  -8   4   7      185.32      163.94     10.54 o
  -7   4   7       58.21       52.93      6.99 o
  -6   4   7      258.18      247.34     11.11 o
  -5   4   7      342.01      319.24     13.11 o
  -4   4   7       11.35       10.38      3.60 o
  -3   4   7        0.57        0.00      2.83 o
  -2   4   7      253.36      281.97     13.03 o
  -1   4   7        4.57        5.83      2.68 o
   0   4   7       13.35        6.92      2.89 o
   1   4   7     2595.09     2603.84     31.57 o
   2   4   7      426.04      511.69     15.48 o
   3   4   7      297.59      262.03      8.52 o
   4   4   7      166.56      213.97     10.01 o
   5   4   7      116.60      120.03     13.24 o
   6   4   7      148.72      129.99     14.12 o
   7   4   7      205.74      224.97     18.10 o
   8   4   7        9.09       22.29     10.30 o
   9   4   7      621.27      677.42     51.51 o
  10   4   7       21.96       23.34     12.39 o
  11   4   7      274.26      339.54     25.73 o
 -10   5   7      152.49      161.03     15.20 o
  -9   5   7      272.83      288.35     18.08 o
  -8   5   7       18.32       26.95     11.05 o
  -7   5   7       47.37       56.61      9.55 o
  -6   5   7     1804.73     1739.26     51.15 o
  -5   5   7      571.85      545.88     19.51 o
  -4   5   7     1825.57     1787.01     34.77 o
  -3   5   7      908.25      812.37     19.76 o
  -2   5   7      765.73      755.72     13.59 o
  -1   5   7        8.83        1.43      4.51 o
   0   5   7       68.66       65.75      4.33 o
   1   5   7       43.07       36.63      4.53 o
   2   5   7      898.64      935.98     20.19 o
   3   5   7      394.46      429.42     13.27 o
   4   5   7     1542.02     1471.70     42.27 o
   5   5   7      274.60      253.47     13.64 o
   6   5   7      273.86      233.50     25.09 o
   7   5   7     1104.70     1199.56     40.84 o
   8   5   7       47.35       39.14     12.23 o
   9   5   7      102.87       75.06     18.38 o
  10   5   7        1.26        0.00     37.15 o
 -10   6   7       69.53      107.75     18.27 o
  -9   6   7        3.00        0.00     11.11 o
  -8   6   7       35.93       27.19     11.95 o
  -7   6   7      337.34      308.76     22.99 o
  -6   6   7       12.56       12.35      9.85 o
  -5   6   7      111.17       88.39     13.06 o
  -4   6   7        0.05        3.32      7.01 o
  -3   6   7       10.13        8.00      6.79 o
  -2   6   7        1.40        0.00      5.07 o
  -1   6   7        5.63        5.29      3.77 o
   0   6   7      504.41      497.31     17.44 o
   1   6   7      491.36      469.71     30.56 o
   2   6   7       80.48       64.11     12.33 o
   3   6   7      662.66      607.37     26.41 o
   4   6   7      316.56      258.51     31.79 o
   5   6   7      176.05      155.87     27.19 o
   6   6   7      279.75      280.73     35.23 o
   7   6   7       60.25       88.47     24.13 o
   8   6   7      168.69      214.47     32.94 o
   9   6   7      288.78      268.09     36.77 o
  -8   7   7      262.51      246.10     22.45 o
  -7   7   7       84.91       57.95     13.62 o
  -6   7   7       86.69       90.88     14.94 o
  -5   7   7       19.94       26.45      9.43 o
  -4   7   7      205.29      213.07     15.02 o
  -3   7   7        1.04        5.90      7.28 o
  -2   7   7      292.48      289.70     15.69 o
  -1   7   7      554.25      579.89     39.26 o
   0   7   7      865.08      965.33     44.81 o
   1   7   7     2071.54     2075.83    170.04 o
   2   7   7      432.00      455.45     35.04 o
   3   7   7      164.55      170.43     28.72 o
   4   7   7        3.25       30.64     18.38 o
   5   7   7      164.39      170.04     29.49 o
   6   7   7       10.07       16.85     19.53 o
   7   7   7      514.96      510.13     46.34 o
   8   7   7      190.68      202.60     33.70 o
  -7   8   7       97.06       78.88     17.43 o
  -6   8   7       56.05       25.95     12.31 o
  -5   8   7      303.47      305.80     30.26 o
  -4   8   7       67.74       76.57     17.05 o
  -3   8   7       99.07       91.92     17.85 o
  -2   8   7      105.68      107.77     32.17 o
  -1   8   7       80.53       81.08     16.19 o
   0   8   7      418.17      424.53     40.60 o
   1   8   7      445.25      498.43     31.02 o
   2   8   7        6.26       21.06     18.77 o
   3   8   7      223.56      191.87     32.17 o
   4   8   7       88.99       87.32     24.51 o
   5   8   7       48.34       64.72     24.13 o
   6   8   7      102.29      104.17     26.81 o
  -4   9   7      292.04      321.46     66.45 o
  -3   9   7        9.92        0.00     20.11 o
  -2   9   7      118.14      103.30     19.95 o
  -1   9   7      317.10      344.34     29.09 o
   0   9   7       19.80       38.55     16.92 o
   1   9   7      341.19      397.95     52.85 o
   2   9   7       92.64       68.94     27.57 o
   3   9   7      113.41       71.23     26.04 o
   4   9   7      410.06      438.51     47.87 o
 -12   0   8        0.35        0.00      8.21 o
 -11   0   8      630.32      722.25     24.28 o
 -10   0   8      772.74      847.56     29.81 o
  -9   0   8       79.81       59.17     14.17 o
  -8   0   8       59.65       62.27      9.65 o
  -7   0   8       11.92        4.23      6.16 o
  -6   0   8     1099.05     1228.32     73.53 o
  -5   0   8     3074.48     3028.35     67.95 o
  -4   0   8       92.24       81.18     18.19 o
  -3   0   8     4785.20     5134.59    107.92 o
  -2   0   8     2128.13     2541.43     56.59 o
  -1   0   8     3567.30     4308.88     91.72 o
   0   0   8     1041.18     1187.88     37.53 o
   2   0   8      911.23      902.84     24.64 o
   3   0   8    22865.10    24590.04    509.35 o
   4   0   8      784.78      857.14     24.33 o
   5   0   8      412.63      393.29     15.37 o
   6   0   8     1318.73     1366.15     35.73 o
   7   0   8      418.28      417.87     17.16 o
   8   0   8      205.71      222.01     27.57 o
   9   0   8      145.36      159.70     18.77 o
  10   0   8      221.93      225.19     22.21 o
  11   0   8       45.28       43.28     14.17 o
  12   0   8        0.68        5.74     14.55 o
 -12   1   8      224.82      253.05     11.66 o
 -11   1   8       86.51       97.53      8.51 o
 -10   1   8       34.18       31.93      6.18 o
  -9   1   8      588.32      587.10     15.30 o
  -8   1   8       54.64       66.64      6.69 o
  -7   1   8     1681.13     1600.48     29.48 o
  -6   1   8        2.05        0.00      3.76 o
  -5   1   8       25.09       20.84      4.08 o
  -4   1   8     1480.61     1430.57     25.17 o
  -3   1   8      490.65      451.08     11.22 o
  -2   1   8       95.75      112.47      8.62 o
  -1   1   8     3078.92     3428.87     60.29 o
   0   1   8      547.22      688.39     14.40 o
   1   1   8        8.10       16.56      4.25 o
   2   1   8      614.53      578.45     13.04 o
   3   1   8       51.11       54.33      4.83 o
   4   1   8       84.36       67.47      5.32 o
   5   1   8      331.00      291.49     11.47 o
   6   1   8      122.17      114.55      8.32 o
   7   1   8      631.07      600.80     17.92 o
   8   1   8      298.83      289.85     13.47 o
   9   1   8        6.02        8.82      6.64 o
  10   1   8     1011.85     1094.68     39.06 o
  11   1   8       11.64        8.79      9.16 o
  12   1   8       94.37      106.81     13.79 o
 -12   2   8       19.94       43.03      9.24 o
 -11   2   8       56.42       58.37     11.93 o
 -10   2   8      316.78      337.69     25.54 o
  -9   2   8       73.51       65.58      6.23 o
  -8   2   8      858.85      878.57     18.15 o
  -7   2   8        4.14        1.84      3.89 o
  -6   2   8       27.03       28.60      4.29 o
  -5   2   8      728.19      708.14     15.92 o
  -4   2   8     4643.34     4586.67     80.40 o
  -3   2   8       35.96       58.63      5.80 o
  -2   2   8     2054.86     2265.05     57.85 o
  -1   2   8      736.67      910.21     15.90 o
   0   2   8      106.04       96.66      6.12 o
   1   2   8       94.22       81.95      9.40 o
   2   2   8        9.21       12.03      3.82 o
   3   2   8      575.14      599.72     13.73 o
   4   2   8        8.92       11.52      3.74 o
   5   2   8      118.49       81.98      5.84 o
   6   2   8     2324.99     2293.22     39.15 o
   7   2   8      268.76      242.34     13.47 o
   8   2   8      980.20      964.87     25.03 o
   9   2   8      870.45      863.06     36.52 o
  10   2   8        0.84        0.00      6.49 o
  11   2   8      434.41      484.53     21.44 o
 -12   3   8       68.97       79.71     12.91 o
 -11   3   8      627.87      639.00     20.77 o
 -10   3   8      251.05      297.16     14.81 o
  -9   3   8      422.84      407.93     15.39 o
  -8   3   8        7.74       29.33      6.54 o
  -7   3   8        5.73       16.18      5.23 o
  -6   3   8      116.93      113.75      7.88 o
  -5   3   8       10.74        0.16      3.96 o
  -4   3   8     3678.29     3538.70     56.54 o
  -3   3   8      895.47      876.38     16.83 o
  -2   3   8     3872.99     4122.36     52.44 o
  -1   3   8      505.38      548.04     11.94 o
   0   3   8     1588.35     1724.03     30.29 o
   1   3   8     1643.38     1841.15     23.46 o
   2   3   8     1878.48     1853.40     23.57 o
   3   3   8      553.46      614.64     11.43 o
   4   3   8     1115.09     1052.48     19.98 o
   5   3   8      103.86       93.69      5.76 o
   6   3   8      331.42      336.83     10.44 o
   7   3   8       21.45       14.77      4.61 o
   8   3   8        0.55        5.07      5.24 o
   9   3   8       43.71       47.23      7.03 o
  10   3   8        4.05       13.37     10.75 o
  11   3   8       42.19       65.11     19.92 o
 -11   4   8      110.14      101.30     17.65 o
 -10   4   8       53.49       30.76     10.86 o
  -9   4   8        0.87        0.00      5.84 o
  -8   4   8        4.48        5.09      5.83 o
  -7   4   8       44.28       46.99      6.74 o
  -6   4   8     1385.67     1329.94     27.15 o
  -5   4   8        1.13        0.00      3.99 o
  -4   4   8      102.33       95.41      7.63 o
  -3   4   8       62.27       64.19      4.65 o
  -2   4   8       19.41       22.91      4.04 o
  -1   4   8      167.12      161.95      6.19 o
   0   4   8      520.14      439.28      9.59 o
   1   4   8      552.16      572.81     10.02 o
   2   4   8      338.76      290.38      9.12 o
   3   4   8      303.64      296.23     13.88 o
   4   4   8      939.72      929.52     25.14 o
   5   4   8      857.65      826.74     30.15 o
   6   4   8      423.73      435.88     23.12 o
   7   4   8        0.63        9.17      9.38 o
   8   4   8      343.77      356.75     22.99 o
   9   4   8      113.37      147.69     17.10 o
  10   4   8        0.48       13.43     12.21 o
 -10   5   8       99.84       84.94     15.19 o
  -9   5   8        2.89        0.02      8.36 o
  -8   5   8       32.27       26.19      8.57 o
  -7   5   8        0.63        6.80      7.38 o
  -6   5   8        1.24        3.23      7.00 o
  -5   5   8      912.63      895.22     20.29 o
  -4   5   8     1182.92     1173.43     21.94 o
  -3   5   8       59.42       64.32      5.59 o
  -2   5   8     1270.10     1259.57     19.95 o
  -1   5   8       30.05       26.04      3.69 o
   0   5   8       95.94      111.64      7.79 o
   1   5   8     2209.34     2263.48     35.14 o
   2   5   8      591.67      601.43     16.80 o
   3   5   8      283.07      287.14     11.42 o
   4   5   8        0.26        0.00      5.92 o
   5   5   8        8.49        0.68      7.02 o
   6   5   8        0.42        2.01      9.63 o
   7   5   8       22.34       27.50     11.22 o
   8   5   8       80.28       69.75     14.08 o
   9   5   8       25.21       20.08     13.08 o
  10   5   8      179.53      229.34     41.55 o
  -9   6   8       73.72       76.83     26.43 o
  -8   6   8        9.16        6.96     10.55 o
  -7   6   8      103.57      108.88     15.83 o
  -6   6   8        0.95        0.00     11.87 o
  -5   6   8       95.81      127.61     15.08 o
  -4   6   8      749.68      810.46     25.98 o
  -3   6   8       20.49       20.36      7.65 o
  -2   6   8     1299.82     1315.37     27.31 o
  -1   6   8      562.15      547.90     12.79 o
   0   6   8       76.99       83.97      8.68 o
   1   6   8      134.95      132.15      9.93 o
   2   6   8        1.28        4.79      6.54 o
   3   6   8        3.79        0.28      8.50 o
   4   6   8      664.91      555.71     41.74 o
   5   6   8     1529.32     1532.31     72.77 o
   6   6   8      143.49      106.47     24.51 o
   7   6   8        0.42       14.94     18.77 o
   8   6   8        5.00        0.00     18.77 o
   9   6   8       30.14       29.87     23.36 o
  -8   7   8        0.05       22.49     12.54 o
  -7   7   8      115.65      103.75     16.01 o
  -6   7   8       23.15       28.30     11.11 o
  -5   7   8      352.87      308.86     17.97 o
  -4   7   8       46.34       39.72      9.47 o
  -3   7   8       56.55       69.17     10.31 o
  -2   7   8      434.63      448.34     20.28 o
  -1   7   8       31.71       22.31     11.67 o
   0   7   8      651.27      646.24     44.23 o
   1   7   8       22.66       36.47     12.79 o
   2   7   8      178.11      175.48     18.96 o
   3   7   8       60.10       36.38     19.92 o
   4   7   8      130.87      170.43     29.49 o
   5   7   8       31.75       32.17     19.53 o
   6   7   8       30.78       46.34     20.68 o
   7   7   8       29.06       51.32     22.98 o
   8   7   8        4.63       14.17     21.45 o
  -7   8   8       27.05       21.98     13.03 o
  -6   8   8       40.05       48.85     13.79 o
  -5   8   8        0.03        0.00     20.49 o
  -4   8   8      105.82      113.05     23.94 o
  -3   8   8       46.84       31.40     14.22 o
  -2   8   8       64.68       72.31     16.37 o
  -1   8   8       41.22       44.30     14.71 o
   0   8   8      109.45       98.71     17.58 o
   1   8   8      107.58      108.70     18.16 o
   2   8   8      195.87      152.43     30.64 o
   3   8   8       68.10       61.28     24.51 o
   4   8   8        0.37       20.68     21.06 o
   5   8   8       40.85       21.83     21.45 o
   6   8   8        0.14       25.28     22.60 o
  -4   9   8       38.18       56.11     18.69 o
  -3   9   8       96.41      128.52     21.48 o
  -2   9   8      322.31      387.70     31.78 o
  -1   9   8       90.74      103.23     29.30 o
   0   9   8      214.45      242.96     59.75 o
   1   9   8        4.43        6.89     22.21 o
   2   9   8       17.22       44.43     27.19 o
   3   9   8       38.49       78.13     27.57 o
 -12   1   9        1.23        1.53      6.26 o
 -11   1   9      140.62      157.52      9.99 o
 -10   1   9       24.89       23.21      7.03 o
  -9   1   9       85.81       72.15      7.55 o
  -8   1   9        5.10        0.99      5.25 o
  -7   1   9      343.22      336.87     17.04 o
  -6   1   9      136.50      153.68      9.90 o
  -5   1   9       44.31       47.44      5.12 o
  -4   1   9      203.19      135.46      6.88 o
  -3   1   9      179.68      188.42      7.86 o
  -2   1   9      909.14     1074.93     27.78 o
  -1   1   9     5130.98     5822.26    117.93 o
   0   1   9       13.53       13.07      3.41 o
   1   1   9      798.76      891.70     23.99 o
   2   1   9      387.93      452.34     11.77 o
   3   1   9      222.79      274.77      9.52 o
   4   1   9      663.18      753.04     16.40 o
   5   1   9      497.85      488.11     15.17 o
   6   1   9       81.54       86.59      8.21 o
   7   1   9       87.65       86.35      8.25 o
   8   1   9     1058.90     1062.87     26.50 o
   9   1   9       63.54       50.29      9.86 o
  10   1   9      114.32      141.87     22.40 o
  11   1   9       54.27       57.67     11.49 o
 -12   2   9       61.68       66.58     10.21 o
 -11   2   9        6.78        2.25      7.17 o
 -10   2   9       12.90       11.39      8.90 o
  -9   2   9       29.18       26.15      5.41 o
  -8   2   9      632.94      602.44     14.62 o
  -7   2   9      249.62      243.28     17.19 o
  -6   2   9        6.21        0.00      3.74 o
  -5   2   9     1417.95     1431.96     25.72 o
  -4   2   9      448.17      384.45     13.28 o
  -3   2   9     4387.95     4563.52     79.89 o
  -2   2   9        9.32       10.01      4.45 o
  -1   2   9        2.67        7.99      3.30 o
   0   2   9        1.18        3.78      3.77 o
   1   2   9      169.47      197.41      8.28 o
   2   2   9       16.72       15.46      6.19 o
   3   2   9     2359.98     2600.50     49.86 o
   4   2   9     1242.34     1257.28     23.68 o
   5   2   9        3.08        4.12      3.93 o
   6   2   9       83.57       80.10      6.59 o
   7   2   9      280.81      248.58     12.79 o
   8   2   9        6.40        7.58      6.42 o
   9   2   9      657.42      685.07     33.56 o
  10   2   9       76.33       88.01     11.41 o
  11   2   9       86.06      113.25     25.28 o
 -11   3   9       88.55       69.25     10.12 o
 -10   3   9      106.40      122.50     12.94 o
  -9   3   9       10.70        7.77      6.23 o
  -8   3   9      106.96      106.67      9.02 o
  -7   3   9        3.80        9.08      5.38 o
  -6   3   9        0.10        4.86      4.66 o
  -5   3   9      211.99      208.35     13.49 o
  -4   3   9      380.60      331.96     11.23 o
  -3   3   9     4065.90     4386.91     68.33 o
  -2   3   9      600.07      663.39     12.58 o
  -1   3   9      550.43      647.50     12.12 o
   0   3   9      243.54      250.05      9.64 o
   1   3   9     1478.48     1633.85     23.40 o
   2   3   9      473.81      512.61      9.55 o
   3   3   9     1320.27     1462.60     23.61 o
   4   3   9      248.62      234.93      8.90 o
   5   3   9     2358.18     2456.88     41.00 o
   6   3   9      251.92      199.30      8.94 o
   7   3   9     1839.98     1925.54     70.15 o
   8   3   9       42.71       31.14      6.53 o
   9   3   9       13.50       20.54      6.48 o
  10   3   9      140.93      138.03     16.63 o
  11   3   9        4.16        0.00     14.55 o
 -11   4   9        6.25        0.00     11.62 o
 -10   4   9        9.14        6.03      8.73 o
  -9   4   9       93.16      111.78      9.83 o
  -8   4   9      244.07      262.14     13.17 o
  -7   4   9       61.08       48.91      6.95 o
  -6   4   9      110.94       97.52      8.02 o
  -5   4   9       51.38       51.44      6.20 o
  -4   4   9       42.43       41.69      5.97 o
  -3   4   9       84.75       89.47      5.45 o
  -2   4   9      494.49      526.02     16.53 o
  -1   4   9       31.58       52.18      6.64 o
   0   4   9     1754.35     1766.10     27.97 o
   1   4   9       19.90       29.79      3.38 o
   2   4   9      827.20      797.54     12.60 o
   3   4   9     1889.91     1885.44     26.63 o
   4   4   9        2.88        0.50     12.06 o
   5   4   9       25.35       11.49      9.16 o
   6   4   9     2035.05     2049.10     56.90 o
   7   4   9      177.51      196.96     17.55 o
   8   4   9      280.47      322.16     22.79 o
   9   4   9        0.06        0.00     10.06 o
  10   4   9       23.49       46.33     13.43 o
 -10   5   9       48.03       68.05     11.97 o
  -9   5   9      239.61      272.34     18.25 o
  -8   5   9       22.15       10.15      8.51 o
  -7   5   9     1393.95     1454.45     37.16 o
  -6   5   9       17.90       14.19      7.57 o
  -5   5   9     1050.24      988.84     22.11 o
  -4   5   9     3703.62     3600.60     53.60 o
  -3   5   9       36.72       39.12      5.25 o
  -2   5   9      191.87      179.44      7.48 o
  -1   5   9      621.65      605.69     12.30 o
   0   5   9       27.03       18.53      6.25 o
   1   5   9      116.60      110.38      7.00 o
   2   5   9       22.99       26.41      6.47 o
   3   5   9      578.57      596.34     16.25 o
   4   5   9        2.78        0.00      9.96 o
   5   5   9      546.86      504.90     22.86 o
   6   5   9      137.64      122.94     24.51 o
   7   5   9       15.43       14.55     16.09 o
   8   5   9       38.06       46.34     21.45 o
   9   5   9       74.72      108.38     26.81 o
  10   5   9      170.38      184.98     32.55 o
  -9   6   9       23.44        2.78     11.47 o
  -8   6   9       51.03       42.89     13.24 o
  -7   6   9       80.47       71.86     13.87 o
  -6   6   9      691.94      693.36     30.52 o
  -5   6   9      169.10      150.86     30.06 o
  -4   6   9       98.47       91.37     11.15 o
  -3   6   9       47.29       47.62      9.09 o
  -2   6   9      284.46      295.37     15.99 o
  -1   6   9        5.84        6.72      4.15 o
   0   6   9      782.75      725.48     22.25 o
   1   6   9      161.48      173.71     19.15 o
   2   6   9      530.12      512.74     18.18 o
   3   6   9      126.88       84.64     21.83 o
   4   6   9       20.97       31.40     18.38 o
   5   6   9      157.02       80.43     22.98 o
   6   6   9      269.34      252.00     32.17 o
   7   6   9      117.39      144.00     27.19 o
   8   6   9      178.38      127.15     27.96 o
   9   6   9       34.68       77.36     26.81 o
  -8   7   9        8.19        0.00     10.55 o
  -7   7   9      180.17      178.85     32.17 o
  -6   7   9        1.49        0.00      9.63 o
  -5   7   9      181.44      187.64     26.43 o
  -4   7   9       12.94       14.15      8.76 o
  -3   7   9      618.18      574.66     36.15 o
  -2   7   9      117.80      127.76     12.09 o
  -1   7   9       31.04       58.97     13.78 o
   0   7   9       51.54       28.06     16.09 o
   1   7   9      172.29      231.85     38.87 o
   2   7   9       94.22      123.25     16.46 o
   3   7   9        0.03       11.87     18.00 o
   4   7   9      282.65      276.51     36.38 o
   5   7   9       74.26       57.83     22.21 o
   6   7   9       26.38       40.21     21.83 o
   7   7   9      316.59      353.87     40.98 o
  -6   8   9      395.36      435.14     43.66 o
  -5   8   9      434.91      457.62     32.61 o
  -4   8   9        4.42        0.00     12.04 o
  -3   8   9      188.23      188.27     21.66 o
  -2   8   9      558.16      572.04     32.02 o
  -1   8   9       10.56       28.27     13.89 o
   0   8   9      458.90      497.88     30.86 o
   1   8   9       51.14       62.77     16.22 o
   2   8   9     1044.73     1116.77     65.87 o
   3   8   9        1.04       13.79     19.53 o
   4   8   9        4.03        0.00     20.30 o
   5   8   9      676.07      606.26     50.94 o
   6   8   9        0.23        0.00     19.92 o
  -4   9   9        2.39        0.00     14.83 o
  -3   9   9       79.93       95.05     26.62 o
  -2   9   9      172.72      192.22     24.15 o
  -1   9   9       78.01       86.54     19.12 o
   0   9   9        1.92       20.81     15.03 o
   1   9   9      424.47      507.07     51.70 o
   2   9   9       20.23       34.47     25.66 o
   3   9   9        9.33        0.00     21.06 o
 -12   0  10        4.09        4.09      9.20 o
 -11   0  10      519.70      585.65     38.11 o
 -10   0  10       79.36       69.46     11.67 o
  -9   0  10      253.44      247.18     17.17 o
  -8   0  10     4640.49     4530.46    102.21 o
  -7   0  10        7.04        8.17      6.90 o
  -6   0  10      571.01      562.82     20.99 o
  -5   0  10      574.49      557.77     45.38 o
  -4   0  10     2155.33     2142.81     50.75 o
  -3   0  10     1649.35     1684.71     41.27 o
  -2   0  10      392.56      499.24     17.78 o
  -1   0  10       30.60       57.06      7.27 o
   0   0  10      447.69      619.01     19.99 o
   2   0  10     3498.88     4089.14     91.09 o
   3   0  10      775.00      717.91     29.87 o
   4   0  10      452.94      508.69     18.21 o
   5   0  10     1705.85     1675.95     42.24 o
   6   0  10        1.75        0.00      5.51 o
   7   0  10      470.12      435.15     18.21 o
   8   0  10       66.84       65.49     14.55 o
   9   0  10      303.54      291.45     24.51 o
  10   0  10       13.84       16.47     12.64 o
  11   0  10      762.27      883.16     44.81 o
 -12   1  10      117.80      133.42     10.23 o
 -11   1  10        3.76        0.00      5.69 o
 -10   1  10      914.56      963.11     21.27 o
  -9   1  10       82.03       68.36      7.68 o
  -8   1  10      576.21      533.11     15.68 o
  -7   1  10        6.50        6.05      5.00 o
  -6   1  10        3.30        0.00      3.95 o
  -5   1  10       43.96       34.32      4.90 o
  -4   1  10     2885.73     2985.70     47.67 o
  -3   1  10     3006.11     3331.75     73.52 o
  -2   1  10     1596.94     1576.14     27.43 o
  -1   1  10     1282.98     1411.24     55.14 o
   0   1  10        3.68        9.00      4.86 o
   1   1  10       20.49       49.34      4.56 o
   2   1  10     1209.62     1420.54     25.92 o
   3   1  10      746.07      733.79     16.35 o
   4   1  10      504.83      542.49     13.83 o
   5   1  10       47.83       32.07      5.01 o
   6   1  10      224.72      207.10     11.18 o
   7   1  10        0.29        6.45      6.42 o
   8   1  10      120.02      127.38     11.07 o
   9   1  10       92.86       99.39     11.78 o
  10   1  10       70.25       60.82     10.57 o
  11   1  10      128.09      156.32     14.98 o
 -12   2  10       95.37       86.61     10.97 o
 -11   2  10       79.72       80.89      9.87 o
 -10   2  10      294.57      305.27     15.09 o
  -9   2  10       73.45       66.76      6.68 o
  -8   2  10       82.19       81.58      6.80 o
  -7   2  10        2.88        0.00      4.28 o
  -6   2  10       45.47       46.66      5.28 o
  -5   2  10     1646.82     1679.37     34.11 o
  -4   2  10       40.05       41.93      5.95 o
  -3   2  10     4506.57     4984.87     87.11 o
  -2   2  10     3401.99     3829.81     68.32 o
  -1   2  10       20.35        7.07      5.61 o
   0   2  10     4936.93     5607.12     91.29 o
   1   2  10      262.81      272.29      8.76 o
   2   2  10      611.91      571.69     19.18 o
   3   2  10      786.58      727.59     19.48 o
   4   2  10      160.10      137.92      9.18 o
   5   2  10      896.86      865.94     18.96 o
   6   2  10       58.27       61.92      6.31 o
   7   2  10      852.85      750.42     29.47 o
   8   2  10      446.30      402.63     16.06 o
   9   2  10      524.84      547.71     19.67 o
  10   2  10      185.19      193.55     14.81 o
  11   2  10       21.01       16.94      9.27 o
 -11   3  10       14.54       12.27      7.77 o
 -10   3  10       92.10      102.51     10.37 o
  -9   3  10      746.88      787.00     21.88 o
  -8   3  10       77.17       52.96      7.55 o
  -7   3  10      345.69      329.19     15.09 o
  -6   3  10       50.47       49.49      7.02 o
  -5   3  10      414.31      377.94     14.69 o
  -4   3  10        0.22        6.21      6.70 o
  -3   3  10      901.73      900.97     21.84 o
  -2   3  10     1894.41     1923.81     29.87 o
  -1   3  10       26.04       13.64      3.65 o
   0   3  10      560.94      546.73     20.54 o
   1   3  10      414.68      354.53     12.07 o
   2   3  10      725.62      791.39     12.91 o
   3   3  10      952.65      916.19     17.08 o
   4   3  10      502.42      500.97     13.25 o
   5   3  10      503.66      537.56     14.19 o
   6   3  10       10.81       17.94      5.00 o
   7   3  10       53.93       59.46      7.69 o
   8   3  10      124.12      127.85     10.37 o
   9   3  10      102.76      110.68      9.52 o
  10   3  10       99.60      110.93      9.72 o
  11   3  10      355.62      375.70     35.23 o
 -11   4  10      112.27      144.89     15.80 o
 -10   4  10       11.13        9.42      9.20 o
  -9   4  10      439.15      481.84     17.25 o
  -8   4  10        5.26        4.91      6.04 o
  -7   4  10       10.85       14.21      6.22 o
  -6   4  10      189.86      170.47     11.50 o
  -5   4  10      778.68      708.03     18.19 o
  -4   4  10       57.31       72.56      8.68 o
  -3   4  10      678.90      648.00     13.33 o
  -2   4  10       26.28       30.18      4.66 o
  -1   4  10      290.48      293.57      9.78 o
   0   4  10      527.53      595.06     12.59 o
   1   4  10       10.41        2.58      2.91 o
   2   4  10       44.04       36.96      3.62 o
   3   4  10        0.70        0.00      2.80 o
   4   4  10     2557.13     2551.26     43.30 o
   5   4  10     1839.39     1760.81     50.47 o
   6   4  10      261.97      214.36     17.82 o
   7   4  10      178.80      192.69     17.17 o
   8   4  10      143.04      139.25     16.25 o
   9   4  10        0.34        3.21     10.86 o
  10   4  10      221.20      252.97     22.13 o
 -10   5  10       11.35        0.00      9.22 o
  -9   5  10      101.06       99.62     15.61 o
  -8   5  10        3.85       17.12      8.73 o
  -7   5  10        0.98       18.16      8.29 o
  -6   5  10       40.35       33.96      8.52 o
  -5   5  10      321.46      303.09     12.54 o
  -4   5  10     1244.01     1234.20     24.69 o
  -3   5  10       36.32       26.93      5.21 o
  -2   5  10      264.83      292.85     13.96 o
  -1   5  10        5.42       12.15      3.75 o
   0   5  10      612.35      576.35     15.02 o
   1   5  10       18.87       17.40      3.85 o
   2   5  10       22.13       25.10      6.85 o
   3   5  10      222.76      212.77     17.28 o
   4   5  10      390.02      370.19     20.82 o
   5   5  10        6.17       18.73      9.27 o
   6   5  10      256.07      163.92     26.43 o
   7   5  10        4.67        0.00     14.17 o
   8   5  10       33.14       29.49     18.00 o
   9   5  10       17.02       38.68     20.68 o
  -9   6  10       19.72       32.74     16.09 o
  -8   6  10       24.97       39.93     13.06 o
  -7   6  10      113.74      142.69     17.55 o
  -6   6  10      162.73      138.44     16.35 o
  -5   6  10        9.45        0.08      9.02 o
  -4   6  10      113.24      122.07     12.22 o
  -3   6  10      307.46      269.14     30.26 o
  -2   6  10       13.10       13.09      7.71 o
  -1   6  10       91.66       93.71      6.77 o
   0   6  10      188.17      213.34     10.51 o
   1   6  10       79.88       90.75     13.45 o
   2   6  10      560.20      571.95     19.63 o
   3   6  10       10.49        0.00     15.70 o
   4   6  10       77.25       79.66     22.21 o
   5   6  10      319.44      234.38     31.79 o
   6   6  10        4.98        0.00     16.85 o
   7   6  10        3.24        0.00     14.94 o
   8   6  10      182.76      209.49     31.79 o
  -8   7  10       41.31       33.67     14.26 o
  -7   7  10      112.58      100.99     16.28 o
  -6   7  10       21.63       21.55     11.94 o
  -5   7  10      174.70      175.16     17.93 o
  -4   7  10       11.39        6.02     10.26 o
  -3   7  10       18.13       15.20      8.55 o
  -2   7  10      516.92      513.76     21.04 o
  -1   7  10       17.49        0.00     12.06 o
   0   7  10        7.98       14.67     15.89 o
   1   7  10        5.11        8.85     11.12 o
   2   7  10        5.24        0.00     16.09 o
   3   7  10       62.83       34.47     19.53 o
   4   7  10        0.70        0.00     17.23 o
   5   7  10       32.17       30.26     21.06 o
   6   7  10        2.45        4.60     19.53 o
   7   7  10        8.62       17.62     21.06 o
  -6   8  10       82.76      118.20     17.76 o
  -5   8  10      172.38      239.33     24.84 o
  -4   8  10      101.52       82.32     17.82 o
  -3   8  10       22.64       48.61     16.14 o
  -2   8  10       24.64       22.68     15.13 o
  -1   8  10        5.59        0.00     12.88 o
   0   8  10      209.98      215.75     22.51 o
   1   8  10      139.56      111.26     18.12 o
   2   8  10        7.88       62.81     23.74 o
   3   8  10       17.23       19.53     22.21 o
   4   8  10       24.97       13.02     20.68 o
   5   8  10       28.85        0.00     20.30 o
  -3   9  10      101.34      114.85     20.87 o
  -2   9  10       35.49       32.81     16.75 o
  -1   9  10       45.34       41.40     18.38 o
   0   9  10       31.51       29.27     16.52 o
   1   9  10       61.43      124.09     32.55 o
   2   9  10        7.84        9.19     22.98 o
   3   9  10       27.06       10.72     24.89 o
 -12   1  11        1.74        0.00      6.61 o
 -11   1  11        5.63       17.30      6.67 o
 -10   1  11      136.97      146.56     10.45 o
  -9   1  11      137.39      122.61      9.28 o
  -8   1  11       16.89        4.43      5.42 o
  -7   1  11      324.41      319.12     12.07 o
  -6   1  11       97.48       92.64      9.13 o
  -5   1  11      129.69      132.70     10.17 o
  -4   1  11      243.47      231.34     14.15 o
  -3   1  11     3471.70     3632.21     56.77 o
  -2   1  11     1950.82     2222.93     41.18 o
  -1   1  11      665.19      678.71     18.08 o
   0   1  11      133.99      138.50      8.64 o
   1   1  11     2255.71     2737.29     45.10 o
   2   1  11        9.31        2.47      3.89 o
   3   1  11      571.17      616.94     15.12 o
   4   1  11       56.39       53.53      5.69 o
   5   1  11      315.60      337.85     11.71 o
   6   1  11       89.11       77.31      8.13 o
   7   1  11      145.01      121.69      9.71 o
   8   1  11      342.76      348.53     15.30 o
   9   1  11      138.83      142.43     16.28 o
  10   1  11        0.62        0.00     11.11 o
  11   1  11       38.52       29.14     10.47 o
 -12   2  11       69.46       81.30     10.81 o
 -11   2  11       40.37       47.07      8.90 o
 -10   2  11      109.29       95.95      7.79 o
  -9   2  11       39.99       28.10      5.80 o
  -8   2  11      200.24      201.01     10.21 o
  -7   2  11       31.49       17.79      5.36 o
  -6   2  11      371.38      340.65     11.47 o
  -5   2  11      262.91      260.79      9.86 o
  -4   2  11      266.84      255.96     11.84 o
  -3   2  11       49.39       52.64      6.69 o
  -2   2  11     1638.80     1752.48     35.57 o
  -1   2  11      102.44      161.22     10.23 o
   0   2  11     1470.48     1697.77     28.61 o
   1   2  11      339.67      384.76     10.47 o
   2   2  11       74.55       66.51      4.75 o
   3   2  11      557.86      630.38     18.34 o
   4   2  11      705.62      726.13     20.27 o
   5   2  11       36.92       26.05      6.36 o
   6   2  11        1.11        2.25      5.90 o
   7   2  11      611.28      638.51     20.10 o
   8   2  11      399.74      400.68     16.33 o
   9   2  11      105.06      123.33     10.87 o
  10   2  11        3.89        0.10      9.19 o
  11   2  11      123.12      137.75     29.49 o
 -11   3  11       20.92       31.25      8.77 o
 -10   3  11      282.64      247.74     14.38 o
  -9   3  11      191.63      204.88     12.67 o
  -8   3  11      136.33      155.91     10.80 o
  -7   3  11      601.42      564.13     17.24 o
  -6   3  11      136.14      130.24      9.28 o
  -5   3  11        4.84        4.87      5.21 o
  -4   3  11      820.48      850.23     21.77 o
  -3   3  11      299.39      293.30     17.05 o
  -2   3  11      265.67      255.07      9.03 o
  -1   3  11      163.71      153.42      7.13 o
   0   3  11      976.13     1105.37     26.37 o
   1   3  11       11.88        9.25      4.86 o
   2   3  11     1192.82     1328.95     18.99 o
   3   3  11      357.49      379.20      9.75 o
   4   3  11      119.88      154.86     17.18 o
   5   3  11        3.32        0.00      4.58 o
   6   3  11     1528.20     1566.82     35.23 o
   7   3  11      128.25      136.78     10.24 o
   8   3  11      469.27      454.74     16.99 o
   9   3  11       16.50       23.00      6.93 o
  10   3  11        2.06        3.58      7.77 o
 -11   4  11      226.77      252.13     18.72 o
 -10   4  11       37.89       29.89     10.23 o
  -9   4  11      335.74      346.42     15.80 o
  -8   4  11      105.73       98.12      9.45 o
  -7   4  11       26.34       33.83      7.13 o
  -6   4  11       60.58       65.22      7.79 o
  -5   4  11      668.05      621.89     17.20 o
  -4   4  11      202.81      209.37     10.34 o
  -3   4  11      266.67      310.09      9.73 o
  -2   4  11       84.07       64.81      5.10 o
  -1   4  11      197.45      170.72      8.53 o
   0   4  11        4.52        2.29      3.28 o
   1   4  11       49.75       57.61      4.31 o
   2   4  11      386.16      381.13      8.91 o
   3   4  11        0.07        4.19      3.17 o
   4   4  11      648.05      675.32     14.34 o
   5   4  11      679.76      635.43     18.54 o
   6   4  11      371.90      325.45     21.81 o
   7   4  11       48.10       34.58     11.87 o
   8   4  11      148.40      129.12     41.55 o
   9   4  11       45.71       38.03     12.95 o
  10   4  11       59.04       76.95     15.70 o
 -10   5  11       88.39       86.09     13.37 o
  -9   5  11        0.08        0.00      8.84 o
  -8   5  11      220.53      207.47     16.11 o
  -7   5  11      366.06      340.81     18.66 o
  -6   5  11      917.33      908.52     27.55 o
  -5   5  11      300.93      301.43     12.75 o
  -4   5  11      811.62      789.21     21.01 o
  -3   5  11       50.95       39.71      6.02 o
  -2   5  11       26.89       16.20      4.92 o
  -1   5  11     1257.92     1285.26     21.11 o
   0   5  11       69.12       59.08      6.30 o
   1   5  11      544.52      541.87     13.36 o
   2   5  11        8.90        9.35      6.69 o
   3   5  11      108.05      103.56     15.32 o
   4   5  11       22.00       26.63     10.27 o
   5   5  11       21.86       36.00     13.02 o
   6   5  11      168.54      178.15     16.58 o
   7   5  11      243.68      284.94     34.47 o
   8   5  11      119.18      145.92     27.19 o
   9   5  11      229.23      242.81     34.47 o
  -9   6  11       56.88       45.68     16.85 o
  -8   6  11      113.65      127.61     18.43 o
  -7   6  11       66.71       47.77     13.34 o
  -6   6  11      249.00      268.06     21.65 o
  -5   6  11       41.56       29.30     13.79 o
  -4   6  11      524.33      517.82     21.89 o
  -3   6  11      106.54      102.88     20.55 o
  -2   6  11      310.33      305.80     13.26 o
  -1   6  11     2229.22     2160.59     39.98 o
   0   6  11      586.87      579.08     14.90 o
   1   6  11      211.19      189.86     14.19 o
   2   6  11     1045.56     1045.90     38.36 o
   3   6  11       53.58       18.77     18.00 o
   4   6  11      381.14      378.39     39.45 o
   5   6  11      261.24      238.21     31.79 o
   6   6  11      139.64      104.55     25.28 o
   7   6  11        5.39        5.36     18.77 o
   8   6  11       11.76        0.00     18.77 o
  -8   7  11      472.80      463.43     30.27 o
  -7   7  11       46.36       40.92     13.79 o
  -6   7  11       55.71       57.50     13.74 o
  -5   7  11      130.08      101.63     25.09 o
  -4   7  11      141.90      145.81     19.47 o
  -3   7  11      234.85      214.09     15.89 o
  -2   7  11      554.60      585.87     22.79 o
  -1   7  11      229.78      220.61     21.04 o
   0   7  11      483.10      568.83     29.88 o
   1   7  11        6.73       18.21     17.43 o
   2   7  11       13.09       25.66     19.53 o
   3   7  11       93.67       87.70     24.89 o
   4   7  11      135.72      187.66     31.40 o
   5   7  11       29.02       26.81     20.30 o
   6   7  11      562.66      496.73     49.40 o
   7   7  11       74.29      117.58     28.72 o
  -6   8  11      424.10      435.62     33.89 o
  -5   8  11       54.74       62.81     23.74 o
  -4   8  11       19.99       18.10     14.83 o
  -3   8  11      221.19      212.12     23.64 o
  -2   8  11      257.84      235.76     28.72 o
  -1   8  11      848.57      905.64     40.45 o
   0   8  11      396.32      380.17     34.47 o
   1   8  11        1.14        0.00     16.85 o
   2   8  11      114.25      209.11     34.47 o
   3   8  11        0.58        1.53     20.68 o
   4   8  11      138.80      130.98     31.79 o
   5   8  11      343.77      368.05     44.04 o
  -3   9  11      311.98      361.73     39.06 o
  -2   9  11      189.45      222.80     25.90 o
  -1   9  11       36.90       25.20     15.83 o
   0   9  11       50.34       14.94     24.89 o
   1   9  11      203.19      275.36     39.45 o
   2   9  11      176.14      163.92     34.47 o
 -12   0  12        0.52        0.00      9.07 o
 -11   0  12       27.28       20.87     10.69 o
 -10   0  12      267.75      247.34     18.59 o
  -9   0  12      107.78       93.62     12.49 o
  -8   0  12       74.75       53.55      9.88 o
  -7   0  12      214.83      203.97     21.26 o
  -6   0  12     1537.83     1448.54     41.55 o
  -5   0  12       34.70       24.41      7.36 o
  -4   0  12      750.90      749.52     42.70 o
  -3   0  12        4.86        7.18      5.78 o
  -2   0  12      713.15      763.05     24.03 o
  -1   0  12      703.81      705.99     41.94 o
   0   0  12     3915.52     4416.64     96.27 o
   2   0  12      221.72      196.85     18.00 o
   3   0  12     1093.84     1183.29     33.04 o
   4   0  12      120.66       96.82      9.32 o
   5   0  12        7.00        3.64      6.16 o
   6   0  12      162.48      120.27     12.83 o
   7   0  12      768.27      739.54     37.92 o
   8   0  12      180.89      184.60     21.06 o
   9   0  12      303.10      277.28     25.66 o
  10   0  12       14.70        1.53     12.64 o
 -12   1  12        9.14       12.98      7.13 o
 -11   1  12       81.99       81.94     10.11 o
 -10   1  12      333.15      347.31     14.94 o
  -9   1  12      121.30      128.89     10.78 o
  -8   1  12       52.35       53.91      7.37 o
  -7   1  12       35.09       20.84      5.75 o
  -6   1  12       23.66       16.57      5.31 o
  -5   1  12     2458.78     2305.06     39.54 o
  -4   1  12       95.20       92.74      6.85 o
  -3   1  12     1024.98     1021.95     25.04 o
  -2   1  12      155.28      146.46      7.70 o
  -1   1  12     3090.83     3736.17     67.73 o
   0   1  12        9.31        0.00      4.89 o
   1   1  12     4916.29     5700.02     87.71 o
   2   1  12      154.17      171.10     10.02 o
   3   1  12     1048.78     1072.64     21.97 o
   4   1  12       15.76        9.60      4.54 o
   5   1  12     1078.50     1043.01     25.71 o
   6   1  12      417.48      387.98     15.32 o
   7   1  12       74.12       72.55      8.60 o
   8   1  12        0.73        0.00      7.45 o
   9   1  12      439.93      438.69     21.35 o
  10   1  12       87.52       86.96     12.45 o
  11   1  12      398.11      476.00     23.67 o
 -11   2  12      431.00      459.59     18.50 o
 -10   2  12      113.08       92.22      7.99 o
  -9   2  12      126.33      151.18      9.89 o
  -8   2  12       12.80        5.28      5.60 o
  -7   2  12      384.03      311.02     12.09 o
  -6   2  12      373.51      362.10     12.16 o
  -5   2  12      273.14      272.74     12.22 o
  -4   2  12     1746.89     1801.76     37.70 o
  -3   2  12      775.63      835.58     21.48 o
  -2   2  12     3876.00     4073.28     74.54 o
  -1   2  12     1974.52     2140.05     37.54 o
   0   2  12      122.09      160.46      7.45 o
   1   2  12      580.86      678.42     14.61 o
   2   2  12        3.72        1.51      3.42 o
   3   2  12     1089.25     1110.45     29.83 o
   4   2  12     2277.14     2208.02     45.25 o
   5   2  12     1152.73     1120.74     27.83 o
   6   2  12     1241.31     1126.07     55.76 o
   7   2  12      321.59      323.18     15.15 o
   8   2  12       27.53       29.24      8.91 o
   9   2  12        0.15        1.27      8.10 o
  10   2  12      109.50       98.70     12.61 o
  11   2  12      105.69      110.72     13.53 o
 -11   3  12      168.66      160.53     12.95 o
 -10   3  12       30.69       22.59      8.18 o
  -9   3  12       34.47       29.31      7.67 o
  -8   3  12       22.94       15.89      6.55 o
  -7   3  12      200.90      182.46     11.31 o
  -6   3  12      141.40      133.14     10.54 o
  -5   3  12        0.48        0.00      4.99 o
  -4   3  12      439.15      461.81     17.86 o
  -3   3  12      636.85      615.89     18.10 o
  -2   3  12      889.83      834.43     19.33 o
  -1   3  12       64.50       88.54      8.47 o
   0   3  12     2040.24     2124.78     37.19 o
   1   3  12      504.26      572.53     16.42 o
   2   3  12        0.04        1.81      4.09 o
   3   3  12     1046.93     1068.13     16.49 o
   4   3  12     2135.23     2172.47     38.36 o
   5   3  12       30.82       28.20      5.67 o
   6   3  12     1544.48     1472.84     34.27 o
   7   3  12       49.86       61.96      9.41 o
   8   3  12       52.30       63.25      8.41 o
   9   3  12      183.56      180.30     24.35 o
  10   3  12       72.36       56.54      9.36 o
 -11   4  12       28.81       23.31     15.18 o
 -10   4  12       37.05       36.44     10.94 o
  -9   4  12        6.95        4.55      7.02 o
  -8   4  12       53.05       53.48      7.99 o
  -7   4  12     2298.66     2163.51     41.19 o
  -6   4  12     1340.23     1343.28     28.84 o
  -5   4  12       51.40       44.49      6.87 o
  -4   4  12     2515.68     2453.28     43.27 o
  -3   4  12      373.48      368.87     12.29 o
  -2   4  12      189.45      198.52     15.78 o
  -1   4  12       22.01       23.70      5.62 o
   0   4  12     1529.06     1589.32     27.35 o
   1   4  12        8.87       10.05      3.54 o
   2   4  12        3.27        0.00      3.28 o
   3   4  12     1429.25     1393.59     21.81 o
   4   4  12      986.99      939.51     18.41 o
   5   4  12     3483.37     3434.27     56.20 o
   6   4  12      223.78      212.62     14.52 o
   7   4  12       31.45       15.13     15.89 o
   8   4  12        6.50        3.51     10.47 o
   9   4  12      358.88      465.62     27.25 o
  10   4  12      264.77      302.41     24.15 o
 -10   5  12       68.15       49.71     12.28 o
  -9   5  12       58.18       51.15     11.39 o
  -8   5  12      544.92      513.30     22.78 o
  -7   5  12        1.70        0.00      8.05 o
  -6   5  12        4.05        0.00      6.81 o
  -5   5  12       11.73        6.82      5.60 o
  -4   5  12        2.27        0.00      5.26 o
  -3   5  12      183.05      175.35      9.29 o
  -2   5  12        0.45        0.00      4.64 o
  -1   5  12       22.39       16.66      5.90 o
   0   5  12       32.41       41.28      5.38 o
   1   5  12       55.85       58.67      5.55 o
   2   5  12        4.45        2.62      3.71 o
   3   5  12      293.54      305.08     20.24 o
   4   5  12       68.65       54.60     11.47 o
   5   5  12      175.08      162.88     15.92 o
   6   5  12      212.24      196.17     31.21 o
   7   5  12       63.28       95.75     23.74 o
   8   5  12       49.82       57.45     22.98 o
   9   5  12       10.57        0.00     21.06 o
  -9   6  12        6.30        3.81     12.92 o
  -8   6  12        0.16        0.00     11.39 o
  -7   6  12       53.83       48.76     13.74 o
  -6   6  12       18.41        0.00      9.63 o
  -5   6  12      666.80      629.97     29.39 o
  -4   6  12       10.11        2.62      8.19 o
  -3   6  12      305.77      297.57     17.69 o
  -2   6  12      123.48      145.21     10.12 o
  -1   6  12       78.68      111.36     11.03 o
   0   6  12        0.14        2.35      4.98 o
   1   6  12        4.66        8.59      7.48 o
   2   6  12        2.26        0.00      6.76 o
   3   6  12      375.78      358.47     37.53 o
   4   6  12      435.37      351.19     38.30 o
   5   6  12       67.42       96.51     24.13 o
   6   6  12       69.76       57.83     22.60 o
   7   6  12      599.66      602.43     47.11 o
   8   6  12        0.09        8.04     20.68 o
  -7   7  12        3.75       15.65     12.32 o
  -6   7  12       10.98       11.67     16.28 o
  -5   7  12        0.55       17.04     19.92 o
  -4   7  12       64.02       51.29     11.40 o
  -3   7  12       54.06       33.61     10.05 o
  -2   7  12      207.98      196.55     15.11 o
  -1   7  12      243.00      234.95     22.24 o
   0   7  12       80.29       80.47     14.88 o
   1   7  12        6.93        0.00     10.91 o
   2   7  12       75.58       41.74     21.83 o
   3   7  12      410.28      362.30     40.60 o
   4   7  12      106.76      146.30     29.11 o
   5   7  12       18.14       33.32     22.60 o
   6   7  12       12.67       20.30     22.60 o
   7   7  12       83.70       47.11     26.04 o
  -6   8  12       31.72       15.01     12.23 o
  -5   8  12       75.53       76.98     24.89 o
  -4   8  12        8.26       11.48     15.51 o
  -3   8  12       27.72       61.70     17.43 o
  -2   8  12       71.60       68.82     22.40 o
  -1   8  12       46.93       28.35     22.40 o
   0   8  12       34.71       49.55     30.83 o
   1   8  12      160.80      140.55     29.11 o
   2   8  12       40.78        4.98     21.45 o
   3   8  12      138.91      172.34     33.32 o
   4   8  12        0.14       10.72     22.98 o
   5   8  12      276.22      206.43     36.00 o
  -2   9  12       22.04       16.96     15.92 o
  -1   9  12       13.01       22.42     15.43 o
   0   9  12        2.08        0.00     20.68 o
   1   9  12       35.15       21.06     24.51 o
 -11   1  13        0.08        0.00      6.36 o
 -10   1  13      303.09      336.61     14.77 o
  -9   1  13      328.53      321.73     13.99 o
  -8   1  13     1469.41     1478.35     33.17 o
  -7   1  13       15.35       11.85      5.57 o
  -6   1  13     1503.96     1459.20     28.73 o
  -5   1  13      921.55      875.86     19.79 o
  -4   1  13      207.48      218.61      9.97 o
  -3   1  13     1003.99     1112.70     22.49 o
  -2   1  13      241.19      237.95      9.75 o
  -1   1  13     1930.02     2266.63     44.86 o
   0   1  13      546.15      564.39     17.27 o
   1   1  13      977.33     1113.73     23.09 o
   2   1  13     1007.78     1195.02     28.06 o
   3   1  13      194.40      196.65     11.18 o
   4   1  13      199.83      208.30     10.15 o
   5   1  13      161.21      138.79     10.14 o
   6   1  13      170.54      184.98     11.71 o
   7   1  13      944.64      851.02     23.73 o
   8   1  13        7.90        0.31     16.28 o
   9   1  13        1.22        0.00     10.53 o
  10   1  13        2.45        0.00      8.92 o
 -11   2  13        9.47        6.64      7.95 o
 -10   2  13       37.55       31.31      7.52 o
  -9   2  13       48.64       65.69     10.72 o
  -8   2  13      587.13      571.68     16.47 o
  -7   2  13      305.76      290.07     12.12 o
  -6   2  13      130.17      127.68      8.33 o
  -5   2  13        1.17        4.00      4.54 o
  -4   2  13      574.53      548.62     18.19 o
  -3   2  13      187.47      188.40     10.84 o
  -2   2  13        9.49       11.70      7.03 o
  -1   2  13      189.33      229.10     11.57 o
   0   2  13     1003.37     1095.07     23.09 o
   1   2  13       38.32       36.87      4.86 o
   2   2  13       66.20       68.77      5.30 o
   3   2  13       86.97       95.25      7.29 o
   4   2  13       16.64       13.57      6.31 o
   5   2  13        4.22        1.38      8.16 o
   6   2  13       35.55       28.92      8.98 o
   7   2  13      184.63      170.08     11.95 o
   8   2  13       58.92       68.88      9.38 o
   9   2  13      144.69      130.09     13.62 o
  10   2  13        3.38        0.00      8.50 o
 -11   3  13       72.64       80.58     10.93 o
 -10   3  13       17.93        7.75      7.88 o
  -9   3  13        5.06        5.35      6.91 o
  -8   3  13        4.59        0.00      5.77 o
  -7   3  13        1.18        0.00      5.49 o
  -6   3  13      306.78      288.76     16.16 o
  -5   3  13     1097.33     1086.24     27.35 o
  -4   3  13      127.42      115.58      9.55 o
  -3   3  13      225.69      221.81     12.20 o
  -2   3  13     1578.11     1729.75     36.60 o
  -1   3  13       94.72      134.96      7.56 o
   0   3  13     1395.54     1603.56     33.02 o
   1   3  13      437.61      492.45     15.08 o
   2   3  13      547.17      529.39     17.47 o
   3   3  13      383.91      359.97      9.22 o
   4   3  13      835.36      875.14     20.34 o
   5   3  13     1899.50     1872.37     41.10 o
   6   3  13        0.68        0.00      6.22 o
   7   3  13      218.05      212.53     13.04 o
   8   3  13       40.62       27.12      7.71 o
   9   3  13       13.29        3.46      8.31 o
  10   3  13        6.81        3.65      9.00 o
 -10   4  13       97.70       95.51     13.32 o
  -9   4  13       75.45       70.27     11.61 o
  -8   4  13       13.37       10.08      6.75 o
  -7   4  13      795.73      812.45     28.57 o
  -6   4  13     1070.56     1012.80     24.30 o
  -5   4  13     1828.28     1772.02     34.68 o
  -4   4  13      162.03      154.75     10.18 o
  -3   4  13        8.22       11.30      5.41 o
  -2   4  13      238.44      227.29     10.20 o
  -1   4  13      730.27      746.17     16.95 o
   0   4  13        0.00        0.85      4.09 o
   1   4  13     1740.86     1726.75     24.34 o
   2   4  13       17.50       18.28      4.18 o
   3   4  13        0.20        0.00      4.27 o
   4   4  13        1.32        0.00      4.39 o
   5   4  13       42.58       38.33      7.47 o
   6   4  13       30.88       31.25      7.14 o
   7   4  13       81.74       86.73     11.69 o
   8   4  13        1.32        6.83     11.32 o
   9   4  13        6.61        0.00     11.77 o
 -10   5  13       62.07       77.40     13.51 o
  -9   5  13      165.23      170.43     20.94 o
  -8   5  13       33.00       26.48     10.07 o
  -7   5  13       65.09       62.00     10.80 o
  -6   5  13       45.57       29.48      9.11 o
  -5   5  13        7.18        3.54      5.53 o
  -4   5  13        1.47        0.00      5.26 o
  -3   5  13       55.50       62.86      6.94 o
  -2   5  13      244.23      238.89     12.41 o
  -1   5  13      118.17      134.35     12.27 o
   0   5  13     1151.72     1094.93     25.05 o
   1   5  13       25.98       29.96      5.17 o
   2   5  13      280.16      289.04     18.49 o
   3   5  13       57.20       40.69      5.30 o
   4   5  13      407.97      398.64     25.09 o
   5   5  13      262.84      291.11     20.97 o
   6   5  13      314.99      277.15     24.32 o
   7   5  13       74.70      101.11     24.13 o
   8   5  13      763.92      864.39     55.53 o
   9   5  13        9.23        0.00     20.68 o
  -9   6  13      443.51      516.25     48.45 o
  -8   6  13       12.59        0.93     11.75 o
  -7   6  13      463.03      482.91     33.32 o
  -6   6  13        6.98       10.07     10.85 o
  -5   6  13       30.27       40.62     11.88 o
  -4   6  13       42.02       37.89     25.85 o
  -3   6  13      142.22      140.99     13.46 o
  -2   6  13      543.43      521.16     24.24 o
  -1   6  13       41.02       47.45      7.63 o
   0   6  13      385.01      318.81     11.96 o
   1   6  13     1163.88     1215.42     26.17 o
   2   6  13       65.14       98.83     25.09 o
   3   6  13      171.76      155.11     28.34 o
   4   6  13      345.01      354.26     38.68 o
   5   6  13       23.69       11.49     20.30 o
   6   6  13      130.01      150.51     29.11 o
   7   6  13      170.77      174.64     31.02 o
   8   6  13       57.07       52.09     25.28 o
  -7   7  13       14.59        5.54     17.62 o
  -6   7  13       40.83       43.37     18.00 o
  -5   7  13      222.71      293.82     23.26 o
  -4   7  13      189.73      173.12     15.78 o
  -3   7  13     1089.60     1131.33     33.99 o
  -2   7  13       47.56       37.46      9.74 o
  -1   7  13       63.50       59.32     14.71 o
   0   7  13       29.97       40.41     13.15 o
   1   7  13      468.96      442.51     47.11 o
   2   7  13      269.45      255.07     35.62 o
   3   7  13     1080.83      934.47     58.98 o
   4   7  13       85.62       84.26     26.04 o
   5   7  13       94.62       81.96     26.43 o
   6   7  13       42.64       60.13     25.28 o
  -5   8  13        0.16        0.00     18.38 o
  -4   8  13      341.17      310.45     55.92 o
  -3   8  13      318.21      355.62     29.28 o
  -2   8  13      292.39      281.77     36.77 o
  -1   8  13      263.82      251.52     27.57 o
   0   8  13       46.62       40.97     15.32 o
   1   8  13       88.52       93.45     27.57 o
   2   8  13       62.54       68.17     25.66 o
   3   8  13       13.97       14.94     21.45 o
   4   8  13       57.03       37.53     25.66 o
 -11   0  14       28.24       21.74     11.24 o
 -10   0  14      130.08      176.79     28.92 o
  -9   0  14       19.31       16.03      9.86 o
  -8   0  14      995.54     1016.64     34.01 o
  -7   0  14       70.44       43.22      9.88 o
  -6   0  14      990.67      962.74     31.13 o
  -5   0  14      440.92      415.67     19.14 o
  -4   0  14     1866.49     1768.04     50.74 o
  -3   0  14        0.84        0.00      5.61 o
  -2   0  14     2374.25     2810.00     85.02 o
  -1   0  14      119.48      158.95     12.32 o
   0   0  14       44.11       47.98      8.37 o
   1   0  14        4.76       14.94     10.34 o
   2   0  14      429.03      367.66     25.28 o
   3   0  14      158.13      158.17     18.38 o
   4   0  14     4230.06     4043.90    130.60 o
   5   0  14     1565.53     1483.03     40.60 o
   6   0  14      322.06      266.05     16.08 o
   7   0  14        0.67        0.00     11.49 o
   8   0  14       83.33       68.94     16.47 o
   9   0  14       74.98       65.87     16.47 o
  10   0  14      219.20      241.66     26.04 o
 -11   1  14      298.96      329.36     15.58 o
 -10   1  14       33.01       35.93      7.57 o
  -9   1  14       49.10       37.38      7.37 o
  -8   1  14        0.12        0.00      5.86 o
  -7   1  14      669.41      634.16     17.80 o
  -6   1  14     3386.33     3335.44     55.58 o
  -5   1  14       11.66       11.16      4.99 o
  -4   1  14       11.35       14.77      5.65 o
  -3   1  14       25.68        9.67      4.81 o
  -2   1  14      751.73      855.97     19.17 o
  -1   1  14      295.15      397.62     14.94 o
   0   1  14     1376.10     1421.42     31.88 o
   1   1  14        1.78        4.89      5.40 o
   2   1  14     1253.17     1442.62     32.63 o
   3   1  14      161.11      174.95     11.04 o
   4   1  14       41.24       54.62      7.49 o
   5   1  14     1028.36      904.77     35.97 o
   6   1  14       66.02       54.48      8.31 o
   7   1  14      138.31      143.88     11.30 o
   8   1  14      704.25      665.57     30.06 o
   9   1  14        0.29        0.00     13.79 o
  10   1  14      639.59      652.41     27.32 o
 -11   2  14       23.41       28.51     10.78 o
 -10   2  14      357.35      390.74     15.35 o
  -9   2  14       55.24       57.27      7.72 o
  -8   2  14       78.26       94.28      8.31 o
  -7   2  14     1555.48     1523.93     30.23 o
  -6   2  14      873.64      834.59     19.71 o
  -5   2  14     2055.58     1922.62     41.25 o
  -4   2  14     2891.42     2730.66     65.35 o
  -3   2  14      565.48      579.88     26.37 o
  -2   2  14        9.12       16.70      5.64 o
  -1   2  14       72.30       92.30      8.61 o
   0   2  14       25.52       27.85      5.63 o
   1   2  14     1327.65     1309.42     24.51 o
   2   2  14      201.60      220.60      8.39 o
   3   2  14      193.47      180.64      9.73 o
   4   2  14      668.45      628.32     30.00 o
   5   2  14     1172.26     1112.21     28.39 o
   6   2  14       44.36       44.35      8.26 o
   7   2  14      420.63      431.93     17.61 o
   8   2  14      172.77      135.69     11.66 o
   9   2  14      240.19      243.47     27.19 o
  10   2  14      599.64      642.76     70.09 o
 -11   3  14       47.70       45.37     10.10 o
 -10   3  14      209.94      213.46     18.95 o
  -9   3  14      425.60      473.48     18.79 o
  -8   3  14      166.57      151.34     11.62 o
  -7   3  14      721.24      661.96     22.11 o
  -6   3  14      275.69      274.29     24.12 o
  -5   3  14      894.12      958.55     25.80 o
  -4   3  14        7.32       16.22      6.89 o
  -3   3  14      529.12      535.91     22.78 o
  -2   3  14      363.24      377.09     15.03 o
  -1   3  14       26.20       23.26      4.75 o
   0   3  14       13.25       15.26      4.55 o
   1   3  14      434.61      484.08     14.25 o
   2   3  14     5246.55     5434.33     76.62 o
   3   3  14     1025.10      973.49     29.98 o
   4   3  14        2.97        0.00      6.57 o
   5   3  14     1548.04     1502.35     35.55 o
   6   3  14      104.54      102.04      9.96 o
   7   3  14      419.16      412.89     17.50 o
   8   3  14       28.91       51.82     12.57 o
   9   3  14      187.26      180.03     14.66 o
  10   3  14       54.61       44.49     10.13 o
 -10   4  14       48.36       54.65     11.96 o
  -9   4  14       15.71       13.10     10.85 o
  -8   4  14      351.76      367.91     16.51 o
  -7   4  14      192.09      189.51     12.23 o
  -6   4  14     1561.87     1513.30     32.11 o
  -5   4  14     1443.97     1387.48     29.54 o
  -4   4  14      274.82      271.18     12.78 o
  -3   4  14       15.32       12.28      5.88 o
  -2   4  14       64.47       63.16      6.75 o
  -1   4  14     1479.47     1527.58     27.56 o
   0   4  14      349.51      330.43     12.01 o
   1   4  14      484.61      516.31     12.98 o
   2   4  14        1.24        2.05      4.95 o
   3   4  14      450.68      435.50     15.23 o
   4   4  14      211.65      203.50     11.15 o
   5   4  14       13.88       20.64      6.47 o
   6   4  14        0.23        1.91      6.38 o
   7   4  14      211.58      198.87     12.70 o
   8   4  14      238.74      228.91     20.60 o
   9   4  14       80.54      101.02     17.27 o
  -9   5  14       26.84       38.12     11.08 o
  -8   5  14       99.79      103.75     13.39 o
  -7   5  14       16.82       21.10      9.23 o
  -6   5  14        3.37        0.00      7.41 o
  -5   5  14       25.83       12.05      7.79 o
  -4   5  14       18.47       13.87      6.19 o
  -3   5  14      426.95      406.46     13.88 o
  -2   5  14      159.88      172.21     11.23 o
  -1   5  14     1781.24     1737.97     34.99 o
   0   5  14      186.84      218.56     12.10 o
   1   5  14      277.93      284.82     13.09 o
   2   5  14     1464.76     1548.13     43.67 o
   3   5  14      629.76      601.26     32.40 o
   4   5  14        7.00       15.44      6.29 o
   5   5  14       20.16       24.75     11.26 o
   6   5  14        5.34       12.39     11.11 o
   7   5  14       23.40       18.00     20.30 o
   8   5  14       34.44       41.74     22.21 o
  -8   6  14       20.73        7.40     12.42 o
  -7   6  14       22.58        7.90     12.32 o
  -6   6  14       45.35       51.04     13.74 o
  -5   6  14        2.47        1.09     10.03 o
  -4   6  14     1613.19     1652.14     70.66 o
  -3   6  14      524.89      553.70     23.41 o
  -2   6  14        1.13        0.85      6.17 o
  -1   6  14       93.49      103.34      9.65 o
   0   6  14        0.00        0.00      5.58 o
   1   6  14       51.91       72.59      8.07 o
   2   6  14      521.23      506.00     25.49 o
   3   6  14      718.42      633.45     46.72 o
   4   6  14        1.76        0.00     16.85 o
   5   6  14      137.31      105.32     26.43 o
   6   6  14        5.99        0.00     17.62 o
   7   6  14       26.43       21.45     22.98 o
  -7   7  14        0.38        2.90     12.69 o
  -6   7  14        1.17        5.42     11.12 o
  -5   7  14        5.11        0.00      9.74 o
  -4   7  14       12.99        0.00      9.73 o
  -3   7  14      169.50      167.52     15.60 o
  -2   7  14      285.16      290.20     24.62 o
  -1   7  14      118.16       98.60     17.28 o
   0   7  14       12.20       19.71     12.51 o
   1   7  14       48.27       32.17     21.45 o
   2   7  14      124.23      124.09     27.96 o
   3   7  14        9.63       39.45     21.45 o
   4   7  14       19.59        0.00     19.15 o
   5   7  14      150.86      160.85     32.17 o
   6   7  14      155.84      161.24     32.94 o
  -5   8  14       60.54       45.19     24.51 o
  -4   8  14       66.97       54.29     37.92 o
  -3   8  14      167.65      126.07     20.79 o
  -2   8  14       61.72       38.56     15.92 o
  -1   8  14      223.49      218.54     23.67 o
   0   8  14       45.71       46.34     24.51 o
   1   8  14       10.28        9.57     22.21 o
   2   8  14       38.44       65.87     26.04 o
   3   8  14        0.23        0.00     21.06 o
   4   8  14       83.09       47.87     26.04 o
 -11   1  15      124.09      151.71     19.86 o
 -10   1  15       47.47       39.12      8.00 o
  -9   1  15       82.39       78.95      9.03 o
  -8   1  15       11.04       11.86      6.44 o
  -7   1  15       98.37      109.70      9.00 o
  -6   1  15       18.14       14.44      6.74 o
  -5   1  15        8.71        9.95      5.70 o
  -4   1  15     1147.03     1143.63     24.19 o
  -3   1  15       14.22        0.00      4.57 o
  -2   1  15      304.31      327.34     12.02 o
  -1   1  15      258.85      245.15     12.74 o
   0   1  15       45.52       75.58      8.20 o
   1   1  15     1469.37     1655.64     31.53 o
   2   1  15      854.53      947.38     21.86 o
   3   1  15       69.24       81.92      8.84 o
   4   1  15       15.80       17.06      6.63 o
   5   1  15      587.39      592.54     19.74 o
   6   1  15      124.66      138.60     11.15 o
   7   1  15        8.17        1.61      6.70 o
   8   1  15       32.86       28.03     10.09 o
   9   1  15       23.24       27.34     10.13 o
  10   1  15       47.57       66.56     12.57 o
 -11   2  15        6.68        4.90      8.43 o
 -10   2  15       95.95      100.09      8.83 o
  -9   2  15       13.51        0.90      6.23 o
  -8   2  15       70.47       70.47      7.78 o
  -7   2  15     1136.53     1066.40     24.05 o
  -6   2  15      823.30      818.22     20.02 o
  -5   2  15       15.84       20.66      7.08 o
  -4   2  15      214.49      223.36     13.00 o
  -3   2  15       31.73       39.51      8.50 o
  -2   2  15     1418.59     1601.59     35.48 o
  -1   2  15        3.19        2.45      5.72 o
   0   2  15        5.40        0.17      5.05 o
   1   2  15      133.19      162.68      9.96 o
   2   2  15      122.76      125.41      7.11 o
   3   2  15       17.89       16.86      6.33 o
   4   2  15      370.00      377.41     20.54 o
   5   2  15      485.65      460.72     17.90 o
   6   2  15      211.59      162.09     12.19 o
   7   2  15       49.15       57.24      8.95 o
   8   2  15        2.64        6.18      9.20 o
   9   2  15      251.44      221.81     19.15 o
  10   2  15       75.54       88.64     13.70 o
 -10   3  15       81.08       72.58     14.10 o
  -9   3  15       48.48       57.83      9.62 o
  -8   3  15        6.14        5.15      7.05 o
  -7   3  15       42.40       71.61     13.98 o
  -6   3  15      201.20      209.81     13.81 o
  -5   3  15      278.82      252.73     15.80 o
  -4   3  15       12.28        3.93      6.28 o
  -3   3  15      242.28      238.23     13.22 o
  -2   3  15      440.17      473.35     17.21 o
  -1   3  15      169.03      201.91     11.06 o
   0   3  15      879.98      884.88     23.00 o
   1   3  15      560.91      566.61     17.30 o
   2   3  15      613.72      618.73     16.11 o
   3   3  15     1088.90     1119.33     22.64 o
   4   3  15      101.10       98.00      9.07 o
   5   3  15     1118.20     1075.22     28.82 o
   6   3  15      180.21      188.45     15.52 o
   7   3  15       51.11       49.85      9.06 o
   8   3  15      178.97      198.36     13.59 o
   9   3  15       39.69       45.12     10.91 o
 -10   4  15      542.35      675.14     34.38 o
  -9   4  15       14.11       10.28      9.65 o
  -8   4  15        4.03        0.00      8.57 o
  -7   4  15       87.77      107.50     10.24 o
  -6   4  15        0.42        5.90      6.64 o
  -5   4  15      145.84      117.00     14.15 o
  -4   4  15       11.19        2.96      7.27 o
  -3   4  15       57.55       68.99      7.99 o
  -2   4  15      382.51      370.54     13.30 o
  -1   4  15       71.60       80.35      8.71 o
   0   4  15      452.44      440.60     13.76 o
   1   4  15     1118.19     1179.22     23.20 o
   2   4  15      606.58      577.24     17.07 o
   3   4  15       20.25       40.97      7.37 o
   4   4  15     1067.23     1045.70     24.77 o
   5   4  15      135.71      131.74      9.87 o
   6   4  15      456.73      521.14     22.45 o
   7   4  15      135.83      127.48     10.81 o
   8   4  15      245.88      244.03     13.70 o
   9   4  15        5.77       35.33     14.61 o
  -9   5  15      139.11      146.02     17.72 o
  -8   5  15       27.81       38.21     10.91 o
  -7   5  15      126.69      141.03     14.17 o
  -6   5  15       87.68       82.93     11.39 o
  -5   5  15       63.07       61.16      8.48 o
  -4   5  15        9.63        0.08      6.89 o
  -3   5  15     2460.19     2418.19     45.94 o
  -2   5  15        0.10        0.72      6.24 o
  -1   5  15      167.11      180.88     15.75 o
   0   5  15        2.27        0.00      6.24 o
   1   5  15       15.19       25.34      7.24 o
   2   5  15      126.27      139.72     11.68 o
   3   5  15       11.97       21.89      7.15 o
   4   5  15      688.63      713.72     21.77 o
   5   5  15       49.72       38.74     12.39 o
   6   5  15      222.82      303.70     36.00 o
   7   5  15       92.06       75.83     26.04 o
   8   5  15       11.14       31.79     23.36 o
  -8   6  15      221.90      255.60     25.09 o
  -7   6  15       62.86       94.60     22.60 o
  -6   6  15      176.09      165.18     19.13 o
  -5   6  15      248.98      242.05     32.36 o
  -4   6  15        1.57        0.00      9.92 o
  -3   6  15      120.69      127.17     13.93 o
  -2   6  15       46.57       66.21      8.85 o
  -1   6  15        3.20        7.42      8.40 o
   0   6  15      214.51      244.10     18.32 o
   1   6  15        6.89       27.96     10.12 o
   2   6  15       12.90       17.17      7.20 o
   3   6  15        5.29       14.94     18.38 o
   4   6  15      178.71      168.13     30.26 o
   5   6  15       45.31       39.45     22.21 o
   6   6  15      425.52      392.56     42.89 o
   7   6  15      103.53      116.81     30.64 o
  -7   7  15       42.76       46.03     25.85 o
  -6   7  15      227.15      258.19     23.99 o
  -5   7  15        3.01        0.00     15.70 o
  -4   7  15      311.35      382.09     34.47 o
  -3   7  15      166.75      165.30     15.75 o
  -2   7  15      823.74      801.72     28.44 o
  -1   7  15      845.44      901.90     39.04 o
   0   7  15      403.51      408.88     18.48 o
   1   7  15      275.74      286.85     37.15 o
   2   7  15      195.73      235.92     36.00 o
   3   7  15      448.86      423.58     44.81 o
   4   7  15        5.01        4.60     20.30 o
   5   7  15      696.80      705.07     54.38 o
  -4   8  15      585.61      624.96     62.62 o
  -3   8  15      128.97       99.96     19.12 o
  -2   8  15      943.93      975.31     43.83 o
  -1   8  15       18.21        7.72     13.31 o
   0   8  15       46.30       39.45     26.04 o
   1   8  15      175.24      183.45     34.85 o
   2   8  15      128.45       88.47     28.72 o
   3   8  15      549.16      659.88     54.00 o
 -11   0  16      576.06      685.79     30.70 o
 -10   0  16        0.53        0.00      9.34 o
  -9   0  16       62.04       71.41     20.49 o
  -8   0  16       58.72       60.07     11.56 o
  -7   0  16     1513.30     1488.60     43.75 o
  -6   0  16     1400.22     1502.99     43.39 o
  -5   0  16      240.34      242.01     16.73 o
  -4   0  16     3632.52     3717.65     86.36 o
  -3   0  16      891.44      925.71     30.24 o
  -2   0  16       99.74       88.07     10.85 o
  -1   0  16       41.02       56.32      9.29 o
   0   0  16     2233.57     2407.80     86.17 o
   1   0  16      438.71      529.66     32.94 o
   2   0  16      268.22      218.68     22.21 o
   3   0  16     1047.67     1080.77     47.87 o
   4   0  16      233.91      207.58     22.21 o
   5   0  16      103.44       74.68     16.47 o
   6   0  16      289.27      229.41     24.13 o
   7   0  16      656.12      581.37     36.00 o
   8   0  16       66.11       21.06     14.55 o
   9   0  16      903.56      960.13     48.26 o
  10   0  16       18.90       26.04     16.09 o
 -11   1  16        6.30       14.39      7.86 o
 -10   1  16      101.02       96.82     10.25 o
  -9   1  16      179.92      205.65     12.59 o
  -8   1  16       13.54       25.54     11.02 o
  -7   1  16      186.99      183.28     11.43 o
  -6   1  16     1766.31     1707.55     33.63 o
  -5   1  16      275.14      277.22     15.31 o
  -4   1  16       80.72       74.22      7.60 o
  -3   1  16     2232.00     2414.94     42.42 o
  -2   1  16      156.88      180.80     11.92 o
  -1   1  16      667.61      687.89     21.01 o
   0   1  16      714.17      783.33     22.73 o
   1   1  16      308.08      353.62     16.47 o
   2   1  16     2056.19     2190.60     46.06 o
   3   1  16      109.99      141.39     11.00 o
   4   1  16      132.79      103.23     12.45 o
   5   1  16     1830.40     1780.04     47.92 o
   6   1  16      757.91      720.25     27.59 o
   7   1  16      137.70       76.60     18.38 o
   8   1  16      113.23       79.69     12.69 o
   9   1  16      213.15      200.53     17.23 o
  10   1  16      170.04      174.28     17.27 o
 -11   2  16       32.80       33.42      9.47 o
 -10   2  16        0.28        0.00      6.42 o
  -9   2  16       25.36       33.69      7.34 o
  -8   2  16      585.53      588.46     27.70 o
  -7   2  16        5.46        1.92      5.78 o
  -6   2  16       38.69       47.81      7.14 o
  -5   2  16      533.80      476.48     18.48 o
  -4   2  16     1179.45     1136.82     29.26 o
  -3   2  16     2095.12     2241.16     46.91 o
  -2   2  16     1328.86     1334.80     31.87 o
  -1   2  16     1053.07     1148.76     28.78 o
   0   2  16       35.90       10.92      6.73 o
   1   2  16      585.15      649.88     18.47 o
   2   2  16      778.12      830.95     18.73 o
   3   2  16     1769.43     1793.94     40.02 o
   4   2  16       20.14       12.59      7.34 o
   5   2  16      353.90      315.76     16.24 o
   6   2  16       50.83       69.92      9.69 o
   7   2  16       51.21       51.17      9.25 o
   8   2  16      819.12      837.46     30.81 o
   9   2  16       55.27       92.49     16.28 o
 -10   3  16        3.76        4.36      8.33 o
  -9   3  16      623.26      642.29     21.56 o
  -8   3  16      820.05      726.75     25.04 o
  -7   3  16      109.29      115.86     11.66 o
  -6   3  16     1673.97     1537.39     36.96 o
  -5   3  16      181.59      147.65     11.96 o
  -4   3  16       26.28        8.31      6.91 o
  -3   3  16      252.15      250.08     14.30 o
  -2   3  16      423.76      395.59     16.54 o
  -1   3  16      242.07      240.18     13.28 o
   0   3  16       87.54       87.14      8.57 o
   1   3  16      438.87      459.50     17.08 o
   2   3  16     1350.22     1373.95     26.44 o
   3   3  16     1243.97     1277.82     30.93 o
   4   3  16     1189.65     1065.37     35.27 o
   5   3  16       23.31       29.88      9.29 o
   6   3  16        1.84        0.71      7.14 o
   7   3  16        0.98        0.38      8.94 o
   8   3  16      389.89      372.72     17.91 o
   9   3  16      153.99      124.24     17.81 o
 -10   4  16        0.66        4.96     10.09 o
  -9   4  16        7.56       12.93      9.56 o
  -8   4  16       84.88       89.13     10.19 o
  -7   4  16      630.90      546.40     24.54 o
  -6   4  16        9.78       11.90      7.06 o
  -5   4  16      108.42      110.07      9.77 o
  -4   4  16        0.55        0.00      6.03 o
  -3   4  16     1098.35     1042.57     27.89 o
  -2   4  16      418.77      404.09     17.03 o
  -1   4  16      421.06      456.44     17.03 o
   0   4  16      250.41      257.73     13.94 o
   1   4  16       32.87       32.63      7.15 o
   2   4  16       88.96       96.19      8.75 o
   3   4  16       63.71       60.82     11.18 o
   4   4  16       34.27       26.45      8.75 o
   5   4  16       79.61       85.69      8.97 o
   6   4  16      230.44      197.41     11.99 o
   7   4  16      356.39      353.19     28.91 o
   8   4  16      492.71      505.66     24.31 o
  -9   5  16       49.21       55.76     12.29 o
  -8   5  16       25.04       26.31     10.41 o
  -7   5  16      254.01      217.28     18.36 o
  -6   5  16       86.67       85.39     12.46 o
  -5   5  16      189.93      165.32     11.54 o
  -4   5  16        0.03        0.00      6.87 o
  -3   5  16        4.66        0.26      7.18 o
  -2   5  16        2.63        0.00      6.89 o
  -1   5  16      113.71      124.67     10.44 o
   0   5  16        3.62        1.67      6.58 o
   1   5  16      658.14      646.93     24.49 o
   2   5  16      180.39      188.25     13.78 o
   3   5  16      242.91      231.82     14.23 o
   4   5  16      332.53      328.37     15.99 o
   5   5  16      908.71      916.24     32.28 o
   6   5  16      151.03      139.79     27.19 o
   7   5  16      120.29      130.60     27.96 o
   8   5  16        1.86        9.57     21.06 o
  -8   6  16      162.36      176.10     21.86 o
  -7   6  16      136.05      157.68     35.43 o
  -6   6  16      122.82      124.90     17.72 o
  -5   6  16      391.81      394.58     27.52 o
  -4   6  16      143.53      128.42     28.53 o
  -3   6  16       22.19       11.39      9.41 o
  -2   6  16        4.10        3.60      7.74 o
  -1   6  16      455.33      395.26     17.35 o
   0   6  16      992.51     1021.12     34.34 o
   1   6  16      186.71      227.47     13.43 o
   2   6  16        1.92        0.00      7.63 o
   3   6  16        9.97        0.00     17.62 o
   4   6  16        5.19        0.00     18.38 o
   5   6  16      130.06      151.66     30.64 o
   6   6  16        0.18        0.00     19.15 o
   7   6  16        9.72        0.00     20.30 o
  -6   7  16       17.07       14.58     21.83 o
  -5   7  16      260.79      300.20     25.14 o
  -4   7  16      175.11      182.52     20.38 o
  -3   7  16      146.45      148.85     15.44 o
  -2   7  16      148.47      169.46     15.90 o
  -1   7  16      217.17      187.21     20.99 o
   0   7  16       66.46       50.68      9.94 o
   1   7  16      153.00      186.51     32.55 o
   2   7  16      263.38      250.09     37.53 o
   3   7  16      166.58      124.47     29.87 o
   4   7  16        3.96        0.00     22.21 o
   5   7  16       16.75        0.77     22.21 o
  -3   8  16       99.96       88.90     19.34 o
  -2   8  16       11.50        9.55     14.51 o
  -1   8  16        0.65        0.00     13.80 o
   0   8  16        2.20       31.40     22.98 o
   1   8  16       29.21        8.43     23.36 o
   2   8  16        7.65        3.06     22.60 o
 -11   1  17       76.93      106.24     11.00 o
 -10   1  17       60.77       74.76      9.63 o
  -9   1  17       15.14       25.49     10.06 o
  -8   1  17      160.89      152.32     11.14 o
  -7   1  17      290.79      289.55     18.36 o
  -6   1  17       60.29       43.29      7.60 o
  -5   1  17      309.18      278.40     16.41 o
  -4   1  17        2.20        0.00      5.32 o
  -3   1  17      267.27      295.06     16.03 o
  -2   1  17      138.18      120.88     10.67 o
  -1   1  17        2.02        0.67      7.02 o
   0   1  17      114.70       96.03      9.63 o
   1   1  17      125.33      140.82      9.73 o
   2   1  17      735.10      748.59     36.62 o
   3   1  17        1.06        0.00      8.50 o
   4   1  17      191.02      194.85     12.96 o
   5   1  17      185.95      179.31     13.20 o
   6   1  17        8.17       11.65      7.73 o
   7   1  17      164.50      166.79     15.76 o
   8   1  17       25.65       16.16     10.40 o
   9   1  17       11.72        7.14     14.17 o
 -10   2  17       11.72        0.00      6.83 o
  -9   2  17      149.57      138.27     10.43 o
  -8   2  17      213.30      216.10     12.15 o
  -7   2  17       65.08       53.40      7.85 o
  -6   2  17      632.88      592.56     27.87 o
  -5   2  17      119.07      127.27     11.79 o
  -4   2  17     1008.24     1040.43     32.56 o
  -3   2  17      179.96      179.01     12.57 o
  -2   2  17     1501.43     1522.34     35.48 o
  -1   2  17       32.00       28.01      7.38 o
   0   2  17      564.44      582.00     20.06 o
   1   2  17      555.22      599.19     16.19 o
   2   2  17        0.78       13.99      5.93 o
   3   2  17      985.59     1045.25     24.95 o
   4   2  17      178.44      162.71     18.88 o
   5   2  17       65.43       71.68      9.78 o
   6   2  17      185.89      178.23     13.11 o
   7   2  17      862.42      856.93     26.17 o
   8   2  17       12.82       20.33     10.30 o
   9   2  17      117.00       99.02     18.00 o
 -10   3  17        6.16        9.47      8.45 o
  -9   3  17      847.14      900.93     26.04 o
  -8   3  17      171.57      161.38     14.22 o
  -7   3  17       54.71       40.56     14.79 o
  -6   3  17      384.18      406.00     18.23 o
  -5   3  17      174.38      177.13     23.70 o
  -4   3  17      522.53      496.46     18.97 o
  -3   3  17      130.15      150.56     13.55 o
  -2   3  17      477.28      478.96     18.43 o
  -1   3  17        1.40        8.05      6.96 o
   0   3  17      959.26     1021.62     24.70 o
   1   3  17      215.70      218.28     10.97 o
   2   3  17     2036.46     2013.15     34.87 o
   3   3  17      919.06      910.36     23.47 o
   4   3  17     1034.70     1037.04     25.51 o
   5   3  17      152.06      154.65     12.66 o
   6   3  17      389.39      406.53     18.81 o
   7   3  17        0.91        0.23      7.74 o
   8   3  17      425.77      459.43     19.94 o
   9   3  17       27.95       36.56     11.13 o
  -9   4  17       41.62       26.46     15.34 o
  -8   4  17      500.88      531.85     19.77 o
  -7   4  17        5.34        9.19      7.19 o
  -6   4  17        7.13        0.00      6.35 o
  -5   4  17      154.69      149.36     14.59 o
  -4   4  17      586.14      554.07     20.32 o
  -3   4  17       12.52       24.06      8.02 o
  -2   4  17      815.26      901.90     25.85 o
  -1   4  17      742.98      765.95     21.41 o
   0   4  17      131.09      122.14     12.49 o
   1   4  17      195.36      221.66     11.18 o
   2   4  17       36.71       42.96      7.52 o
   3   4  17     1975.27     1969.09     45.03 o
   4   4  17       30.58       24.23      8.37 o
   5   4  17      537.91      596.04     21.71 o
   6   4  17      341.27      343.18     21.94 o
   7   4  17       35.57       30.51      9.74 o
   8   4  17       51.49       55.61     10.84 o
  -9   5  17       63.60       55.82     12.86 o
  -8   5  17      139.54      125.57     19.31 o
  -7   5  17      631.31      658.11     30.03 o
  -6   5  17        7.49        2.21      8.66 o
  -5   5  17      341.94      339.28     18.22 o
  -4   5  17      134.29      129.31     15.31 o
  -3   5  17       27.16       31.77      8.76 o
  -2   5  17       20.60       20.90      7.70 o
  -1   5  17     2844.64     2734.01     51.00 o
   0   5  17       33.03       13.95      7.21 o
   1   5  17       71.29       72.54      7.90 o
   2   5  17      166.68      147.63     16.75 o
   3   5  17       10.27        5.79      8.03 o
   4   5  17       73.04       70.83      9.87 o
   5   5  17      152.54      174.15     13.33 o
   6   5  17       12.54       13.02     19.15 o
   7   5  17      129.43      112.21     27.96 o
  -7   6  17        0.06       16.01     13.15 o
  -6   6  17        0.30        9.85     11.69 o
  -5   6  17       90.69      123.12     17.58 o
  -4   6  17       29.41       20.32     15.89 o
  -3   6  17      468.31      539.41     28.49 o
  -2   6  17       12.43       11.05      8.51 o
  -1   6  17       67.36       73.36     13.93 o
   0   6  17      269.15      328.39     19.32 o
   1   6  17      103.63      107.74     10.18 o
   2   6  17       18.81       22.38      8.89 o
   3   6  17      108.89       91.79     11.30 o
   4   6  17       68.16      102.26     26.81 o
   5   6  17      182.40      154.72     30.26 o
   6   6  17      364.95      292.60     39.83 o
  -6   7  17      267.71      266.25     58.60 o
  -5   7  17       65.56       91.66     29.30 o
  -4   7  17      623.32      646.86     32.92 o
  -3   7  17       34.01       17.42     10.98 o
  -2   7  17      428.05      417.38     31.61 o
  -1   7  17      458.48      461.27     34.85 o
   0   7  17       71.94      108.00     27.96 o
   1   7  17      616.04      663.44     48.06 o
   2   7  17       31.97       26.43     23.36 o
   3   7  17       45.79       57.06     24.51 o
   4   7  17     1175.47     1191.07     70.85 o
  -2   8  17        0.59       12.38     14.94 o
  -1   8  17       10.61       34.03     11.61 o
   0   8  17      647.88      706.98     57.06 o
   1   8  17       34.60       11.49     25.66 o
 -10   0  18       14.25       15.89     11.64 o
  -9   0  18      185.02      181.56     17.55 o
  -8   0  18      357.41      354.17     22.24 o
  -7   0  18      487.22      522.16     28.34 o
  -6   0  18     1791.31     1703.19     49.06 o
  -5   0  18     2690.09     2740.72     69.12 o
  -4   0  18      379.88      354.33     29.87 o
  -3   0  18       28.73       46.90     10.30 o
  -2   0  18       27.84       46.41     10.19 o
  -1   0  18      490.56      529.02     23.50 o
   0   0  18      698.21      652.22     39.06 o
   1   0  18      231.92      238.41     17.82 o
   2   0  18      749.61      688.62     27.75 o
   3   0  18       20.03       28.72     13.79 o
   4   0  18      141.14      181.92     22.98 o
   5   0  18        2.98        2.68     12.26 o
   6   0  18     4664.43     4098.28    137.87 o
   7   0  18     1253.02     1204.86     55.92 o
   8   0  18      338.00      308.30     29.87 o
   9   0  18       48.11       55.92     17.23 o
 -10   1  18       11.13       19.58      8.21 o
  -9   1  18      258.68      262.41     14.43 o
  -8   1  18       10.94        6.20      6.80 o
  -7   1  18      954.45      897.00     33.00 o
  -6   1  18       56.68       42.29      7.64 o
  -5   1  18      295.36      275.20     13.33 o
  -4   1  18      287.94      323.38     13.88 o
  -3   1  18      100.40       84.05      8.37 o
  -2   1  18      725.11      718.86     34.57 o
  -1   1  18      120.87      133.92     11.57 o
   0   1  18      508.14      584.70     29.49 o
   1   1  18      237.13      233.83     15.03 o
   2   1  18      660.15      650.79     22.04 o
   3   1  18     1477.85     1409.70     55.17 o
   4   1  18       12.35       10.59      9.07 o
   5   1  18      100.01       87.04     10.36 o
   6   1  18     1005.12     1027.68     47.45 o
   7   1  18       53.65       52.30     11.91 o
   8   1  18      279.84      266.84     27.00 o
   9   1  18      423.59      461.00     24.60 o
 -10   2  18      176.02      182.99     12.04 o
  -9   2  18      472.65      463.30     17.66 o
  -8   2  18      377.36      377.98     15.41 o
  -7   2  18      151.88      159.16     13.43 o
  -6   2  18      449.98      450.18     19.16 o
  -5   2  18      203.03      195.05     13.90 o
  -4   2  18     2293.67     2295.64     49.47 o
  -3   2  18        0.28        0.00      6.81 o
  -2   2  18      163.98      159.05     12.50 o
  -1   2  18      277.82      326.19     30.85 o
   0   2  18     2078.21     2281.22     48.82 o
   1   2  18     1625.74     1727.88     34.55 o
   2   2  18      269.31      285.35     14.22 o
   3   2  18     3295.58     3254.35     57.16 o
   4   2  18     1045.37      951.93     24.23 o
   5   2  18        6.90        0.00      7.64 o
   6   2  18      106.45      102.09     11.32 o
   7   2  18       21.24       16.83      8.37 o
   8   2  18      327.24      336.15     21.86 o
   9   2  18       64.55       46.85     12.51 o
 -10   3  18      520.93      596.33     22.33 o
  -9   3  18       63.98       61.15      9.95 o
  -8   3  18       48.46       64.80     18.16 o
  -7   3  18     1427.40     1381.36     36.26 o
  -6   3  18      381.88      371.45     20.23 o
  -5   3  18      284.88      255.17     15.70 o
  -4   3  18       33.00       43.52      9.02 o
  -3   3  18        3.08        1.39      7.36 o
  -2   3  18      921.85      883.38     25.84 o
  -1   3  18       50.35       47.57      8.96 o
   0   3  18       96.68       94.61      8.56 o
   1   3  18     1195.15     1194.59     22.56 o
   2   3  18      522.83      567.74     16.56 o
   3   3  18      308.55      290.07     14.49 o
   4   3  18      233.52      225.37     13.09 o
   5   3  18      165.53      155.04     11.48 o
   6   3  18      715.60      721.65     26.48 o
   7   3  18        6.81        8.57      8.42 o
   8   3  18       51.11       58.28     11.90 o
  -9   4  18       21.23        4.81     10.39 o
  -8   4  18       11.49       21.73      8.52 o
  -7   4  18       33.77       43.27      9.96 o
  -6   4  18       17.19       19.58      7.63 o
  -5   4  18       36.14       54.05      9.50 o
  -4   4  18      172.04      156.34     13.03 o
  -3   4  18      244.25      241.25     15.28 o
  -2   4  18      670.33      638.99     28.93 o
  -1   4  18      234.74      232.85     13.40 o
   0   4  18      527.43      537.61     32.20 o
   1   4  18       19.65       19.13      7.93 o
   2   4  18      462.48      458.32     25.93 o
   3   4  18      161.34      175.77     16.97 o
   4   4  18        6.87        3.31      8.08 o
   5   4  18      124.25      120.32     12.20 o
   6   4  18        9.24       21.44      8.94 o
   7   4  18      145.22      158.76     18.55 o
   8   4  18       31.77       22.03     18.77 o
  -8   5  18       20.33        3.09     10.08 o
  -7   5  18      136.86      134.48     15.14 o
  -6   5  18      854.69      963.34     39.86 o
  -5   5  18       87.83       85.11     11.36 o
  -4   5  18       27.82       30.29     22.03 o
  -3   5  18       17.64       24.34      8.80 o
  -2   5  18      111.56      136.23     16.66 o
  -1   5  18      446.04      428.46     20.09 o
   0   5  18     1450.58     1451.24     46.01 o
   1   5  18      900.10      900.42     21.42 o
   2   5  18      571.89      559.37     22.19 o
   3   5  18      139.50      136.15     12.81 o
   4   5  18       12.51       14.73      8.32 o
   5   5  18        6.42       26.51      8.33 o
   6   5  18       13.26       15.13      8.47 o
   7   5  18      112.74      140.17     29.49 o
  -7   6  18       36.73       38.65     14.98 o
  -6   6  18       82.34       85.45     17.45 o
  -5   6  18       39.40       45.75     14.05 o
  -4   6  18      367.22      441.71     29.19 o
  -3   6  18       82.85       74.19     14.76 o
  -2   6  18      202.14      201.03     17.00 o
  -1   6  18      225.03      189.43     13.40 o
   0   6  18     1215.10     1184.24     25.75 o
   1   6  18        7.25       11.09      7.80 o
   2   6  18       87.21       88.44     11.25 o
   3   6  18       17.21       58.98     24.51 o
   4   6  18       84.24       31.02     21.83 o
   5   6  18       12.20       37.53     23.74 o
   6   6  18       92.81       92.68     27.57 o
  -5   7  18      302.07      290.71     31.21 o
  -4   7  18        6.52       19.33     18.77 o
  -3   7  18      285.10      289.34     24.18 o
  -2   7  18      447.49      489.33     24.36 o
  -1   7  18        0.08       17.83     13.53 o
   0   7  18       95.19       71.89     23.36 o
   1   7  18      476.63      410.43     22.27 o
   2   7  18      120.66      147.06     31.40 o
   3   7  18        0.23        8.81     22.21 o
   4   7  18       38.29       35.23     25.28 o
 -10   1  19        0.47        0.57      7.81 o
  -9   1  19       24.74       22.49      8.13 o
  -8   1  19        2.40        0.97      6.97 o
  -7   1  19      128.88      125.52     10.55 o
  -6   1  19        8.68       13.26      6.94 o
  -5   1  19        5.33        8.53      6.57 o
  -4   1  19       30.88       34.02      7.26 o
  -3   1  19      318.04      312.52     16.73 o
  -2   1  19        0.21        0.00      6.81 o
  -1   1  19      421.00      435.31     18.47 o
   0   1  19      469.97      503.48     19.88 o
   1   1  19       92.74      102.99     11.18 o
   2   1  19      228.46      229.84     15.11 o
   3   1  19       10.18        0.19      7.77 o
   4   1  19       27.42       27.96     10.29 o
   5   1  19      126.84      124.93     14.62 o
   6   1  19       50.69       41.78     11.24 o
   7   1  19      204.44      214.20     42.89 o
   8   1  19      188.31      194.40     17.82 o
   9   1  19      111.43       93.11     15.01 o
 -10   2  19       31.57       40.59     11.19 o
  -9   2  19       13.64       31.54     10.29 o
  -8   2  19       22.89       23.01      9.09 o
  -7   2  19     1261.13     1216.50     33.71 o
  -6   2  19      833.29      757.09     34.77 o
  -5   2  19      743.00      711.60     24.09 o
  -4   2  19       18.46       18.19      7.87 o
  -3   2  19     1592.83     1549.92     37.74 o
  -2   2  19      298.23      267.30     16.07 o
  -1   2  19      364.38      354.71     17.51 o
   0   2  19        0.02        1.96     11.09 o
   1   2  19     1979.75     2059.66     35.57 o
   2   2  19      180.27      207.56     25.82 o
   3   2  19      627.11      635.59     25.77 o
   4   2  19      190.14      162.92     11.85 o
   5   2  19        1.19        0.00      7.71 o
   6   2  19       81.87       67.00     10.51 o
   7   2  19       84.76       77.67     13.98 o
   8   2  19       16.59       36.51     11.91 o
  -9   3  19      260.99      258.07     18.27 o
  -8   3  19      154.15      116.54     19.34 o
  -7   3  19      607.84      561.09     35.20 o
  -6   3  19       34.23       36.09      9.52 o
  -5   3  19      603.03      579.25     21.92 o
  -4   3  19      174.64      156.71     13.12 o
  -3   3  19        8.23        0.00      8.36 o
  -2   3  19       15.90       25.87      8.33 o
  -1   3  19     1097.92     1092.79     30.13 o
   0   3  19      743.37      795.75     25.19 o
   1   3  19      611.55      649.78     18.01 o
   2   3  19        0.50        3.99      7.31 o
   3   3  19      578.68      586.48     19.55 o
   4   3  19      216.92      200.90     12.82 o
   5   3  19       64.80       67.29      9.69 o
   6   3  19      118.68      120.02     12.60 o
   7   3  19      129.01      112.18     12.52 o
   8   3  19      105.76      112.24     14.81 o
  -9   4  19        0.08        7.25     10.76 o
  -8   4  19      317.18      270.89     16.19 o
  -7   4  19      179.91      166.43     12.93 o
  -6   4  19      352.48      333.57     22.11 o
  -5   4  19       80.99       75.68     12.06 o
  -4   4  19       50.66       68.15     23.01 o
  -3   4  19        0.51        3.68      8.79 o
  -2   4  19      390.33      359.88     17.80 o
  -1   4  19      965.30     1042.08     29.66 o
   0   4  19       47.64       44.60     10.69 o
   1   4  19      112.60      128.63     11.10 o
   2   4  19        3.19       17.91      9.24 o
   3   4  19      154.04      148.17     13.57 o
   4   4  19       35.88       29.10      9.84 o
   5   4  19      459.24      473.15     20.73 o
   6   4  19       75.31       81.30     11.37 o
   7   4  19        6.03        9.40      8.89 o
  -8   5  19      333.78      378.38     23.92 o
  -7   5  19      186.50      175.47     21.20 o
  -6   5  19        6.92       20.72     12.84 o
  -5   5  19        1.00        0.00      7.87 o
  -4   5  19      712.18      706.81     34.80 o
  -3   5  19      449.41      430.36     22.36 o
  -2   5  19      971.47     1011.80     30.08 o
  -1   5  19      185.81      181.76     13.28 o
   0   5  19       35.67       51.67      8.99 o
   1   5  19       19.54       26.11      8.29 o
   2   5  19     1056.20     1049.40     31.15 o
   3   5  19       21.67       10.70      8.78 o
   4   5  19      310.09      312.83     17.45 o
   5   5  19       55.95       62.99     10.09 o
   6   5  19      269.39      284.35     18.46 o
  -6   6  19       20.32       28.77     16.09 o
  -5   6  19       82.51       76.41     16.46 o
  -4   6  19       27.11       11.59     11.51 o
  -3   6  19      174.14      153.63     18.68 o
  -2   6  19       11.27       11.54     10.04 o
  -1   6  19      379.52      407.55     18.81 o
   0   6  19       43.41       54.20      8.48 o
   1   6  19       23.30       26.33      8.52 o
   2   6  19      827.33      807.52     26.77 o
   3   6  19       83.15       99.96     22.60 o
   4   6  19       24.23       25.66     23.36 o
   5   6  19      490.00      533.11     48.26 o
  -4   7  19       38.29       51.52     15.70 o
  -3   7  19        0.31        0.00     11.72 o
  -2   7  19      185.55      199.75     30.19 o
  -1   7  19       54.16       44.77     15.51 o
   0   7  19      102.30      134.90     27.77 o
   1   7  19      184.59      184.23     17.62 o
   2   7  19       55.21       61.66     26.43 o
   3   7  19      384.20      371.11     46.72 o
 -10   0  20        8.03       11.93     27.57 o
  -9   0  20       39.61       34.69     12.05 o
  -8   0  20      100.40      102.40     15.16 o
  -7   0  20       68.28       51.90     12.27 o
  -6   0  20       44.59       36.93     11.22 o
  -5   0  20     1612.66     1616.18     58.21 o
  -4   0  20      127.52      212.94     26.81 o
  -3   0  20      583.62      538.25     24.92 o
  -2   0  20        0.89        6.64      9.00 o
  -1   0  20       60.70       55.53     18.00 o
   0   0  20      267.07      279.96     29.49 o
   1   0  20     1594.80     1653.37     49.27 o
   2   0  20     3476.87     3577.21     87.59 o
   3   0  20      547.78      485.49     43.85 o
   4   0  20     3050.17     2783.13    101.49 o
   5   0  20       12.58       46.34     16.85 o
   6   0  20       80.02      116.04     20.68 o
   7   0  20      400.34      368.05     33.70 o
   8   0  20      129.36      153.58     24.51 o
 -10   1  20      283.65      333.08     17.01 o
  -9   1  20        0.00        1.12      7.50 o
  -8   1  20      714.66      678.14     31.67 o
  -7   1  20      210.62      211.12     13.09 o
  -6   1  20      829.49      781.06     22.05 o
  -5   1  20      661.09      657.42     19.71 o
  -4   1  20      418.62      401.56     15.94 o
  -3   1  20      130.89      123.02     12.35 o
  -2   1  20      221.75      218.82     14.95 o
  -1   1  20       23.70       19.66      8.25 o
   0   1  20       13.57       20.87      8.28 o
   1   1  20      400.08      378.08     16.53 o
   2   1  20      637.21      653.78     20.32 o
   3   1  20      146.99      142.63     14.39 o
   4   1  20        0.21        0.00      9.59 o
   5   1  20      184.94      206.14     17.97 o
   6   1  20        8.67       21.26     10.82 o
   7   1  20       68.51       63.21     13.53 o
   8   1  20      361.60      372.77     23.64 o
  -9   2  20      251.81      339.75     20.86 o
  -8   2  20      286.48      245.11     17.23 o
  -7   2  20      180.50      157.71     14.03 o
  -6   2  20      185.85      182.22     14.66 o
  -5   2  20       25.90       31.80      9.09 o
  -4   2  20      750.53      803.86     30.60 o
  -3   2  20       72.64       71.61     12.59 o
  -2   2  20      143.59      130.51     12.28 o
  -1   2  20     2339.40     2414.05     52.65 o
   0   2  20      255.41      276.81     19.70 o
   1   2  20     3146.98     3304.70     51.91 o
   2   2  20      789.26      799.21     32.17 o
   3   2  20      212.23      200.83     13.28 o
   4   2  20        1.80        0.00      6.90 o
   5   2  20      214.32      195.02     14.62 o
   6   2  20      155.89      137.37     13.29 o
   7   2  20      985.56      903.38     34.39 o
   8   2  20       13.52       17.31     13.02 o
  -9   3  20       43.68       41.92     11.21 o
  -8   3  20        0.33        0.00      8.93 o
  -7   3  20      478.21      487.37     22.18 o
  -6   3  20       24.42       24.05      9.25 o
  -5   3  20      222.30      229.65     15.87 o
  -4   3  20      106.82      118.40     12.09 o
  -3   3  20        0.08        4.31      7.56 o
  -2   3  20       68.10       60.93      9.86 o
  -1   3  20       68.11       69.17     10.32 o
   0   3  20        5.97        0.85      7.83 o
   1   3  20      517.06      499.64     16.33 o
   2   3  20      193.86      177.26     14.70 o
   3   3  20      878.20      892.78     24.78 o
   4   3  20      299.33      294.60     15.32 o
   5   3  20      512.32      525.82     19.68 o
   6   3  20      263.54      247.62     14.72 o
   7   3  20       63.62       60.66     21.06 o
  -8   4  20       47.38       41.01      9.59 o
  -7   4  20       40.94       45.16      9.31 o
  -6   4  20       14.81       26.60      9.27 o
  -5   4  20       52.52       57.87     10.60 o
  -4   4  20     1206.48     1195.79     33.08 o
  -3   4  20        0.27        0.00      7.53 o
  -2   4  20      201.59      200.00     14.80 o
  -1   4  20      559.00      508.74     43.66 o
   0   4  20       81.82       91.57     12.61 o
   1   4  20       25.49       35.20      8.75 o
   2   4  20      408.52      380.95     20.00 o
   3   4  20      381.27      387.60     20.36 o
   4   4  20       19.90       18.59     14.76 o
   5   4  20        0.86        0.00      8.84 o
   6   4  20       25.49       29.13      9.92 o
   7   4  20      264.20      307.88     18.25 o
  -7   5  20      249.32      259.10     25.18 o
  -6   5  20      387.64      411.75     29.51 o
  -5   5  20       94.77       93.17     16.18 o
  -4   5  20        0.59       11.03      8.85 o
  -3   5  20        6.13       14.65      8.91 o
  -2   5  20       62.54       77.04     11.47 o
  -1   5  20       13.39       14.55      8.42 o
   0   5  20       29.02       34.73      8.75 o
   1   5  20        0.02        2.26      7.99 o
   2   5  20      167.63      161.72     12.48 o
   3   5  20       15.27       22.05      9.67 o
   4   5  20        6.80        2.65      9.25 o
   5   5  20        0.17        1.01      8.57 o
   6   5  20       17.96       18.02     17.43 o
  -6   6  20       49.83       55.07     16.51 o
  -5   6  20        0.09        0.00     11.64 o
  -4   6  20        5.05        4.79     11.92 o
  -3   6  20       86.56       87.94     18.77 o
  -2   6  20        3.50       10.35     11.24 o
  -1   6  20      806.23      789.77     24.76 o
   0   6  20      216.16      235.87     14.95 o
   1   6  20       71.16       87.08     10.81 o
   2   6  20      850.05      890.50     34.07 o
   3   6  20      215.15      254.84     19.20 o
   4   6  20      849.96      909.10     32.30 o
  -3   7  20       38.19       27.98     14.17 o
  -2   7  20       31.13       49.23     13.33 o
  -1   7  20       87.59       84.11     39.45 o
   0   7  20      205.28      199.01     19.27 o
   1   7  20       30.67       20.79     22.40 o
   2   7  20      525.83      470.30     50.55 o
  -9   1  21       36.64       55.67      9.85 o
  -8   1  21       44.42       50.55      9.84 o
  -7   1  21       86.07       88.58     10.03 o
  -6   1  21       60.07       64.06      9.07 o
  -5   1  21       15.81        5.53      6.87 o
  -4   1  21       12.19        9.40      8.84 o
  -3   1  21       23.78       20.38      8.49 o
  -2   1  21      283.75      265.83     32.87 o
  -1   1  21      164.84      153.15     19.04 o
   0   1  21      158.15      151.40     19.35 o
   1   1  21      149.58      141.29     11.61 o
   2   1  21      469.59      481.42     26.97 o
   3   1  21        3.12       20.62      8.63 o
   4   1  21        1.85        0.00      7.80 o
   5   1  21        0.19        5.61     10.28 o
   6   1  21      221.61      186.26     17.70 o
   7   1  21       26.77       32.97     12.45 o
   8   1  21        8.18        9.73     14.36 o
  -9   2  21        4.36       10.12      9.88 o
  -8   2  21        7.32        0.00      8.51 o
  -7   2  21       24.38       27.17     10.75 o
  -6   2  21       38.44       30.23     10.47 o
  -5   2  21       15.44       11.10      8.58 o
  -4   2  21       20.56       26.19      9.60 o
  -3   2  21      264.32      256.02     16.64 o
  -2   2  21      322.82      347.89     18.28 o
  -1   2  21      137.46      136.93     13.09 o
   0   2  21      104.41      108.34     11.87 o
   1   2  21       31.08       46.59      7.61 o
   2   2  21      314.52      324.56     16.08 o
   3   2  21       13.53       17.88     12.94 o
   4   2  21     1192.62     1109.12     33.67 o
   5   2  21        5.74       10.99      7.60 o
   6   2  21       47.31       45.77     10.51 o
   7   2  21       90.11       65.75     13.74 o
  -9   3  21      187.40      181.19     16.68 o
  -8   3  21      205.68      221.82     24.84 o
  -7   3  21      168.74      168.46     15.32 o
  -6   3  21       21.29       27.56      9.75 o
  -5   3  21       65.98       76.85     15.95 o
  -4   3  21       20.38       17.80      8.87 o
  -3   3  21      429.50      450.81     20.50 o
  -2   3  21       33.24       30.61      8.89 o
  -1   3  21       93.54       91.44     11.56 o
   0   3  21       54.46       62.36     12.83 o
   1   3  21       76.63       62.66     13.97 o
   2   3  21      404.99      408.60     18.12 o
   3   3  21       22.20       17.17      9.62 o
   4   3  21      142.60      139.08     12.06 o
   5   3  21        2.24        0.00      7.53 o
   6   3  21      254.23      280.65     15.82 o
   7   3  21        3.68        8.28      9.69 o
  -8   4  21      219.37      240.09     16.25 o
  -7   4  21        3.91        0.00      8.09 o
  -6   4  21       31.22       36.36     10.33 o
  -5   4  21       49.55       40.41     10.41 o
  -4   4  21      767.72      756.06     26.06 o
  -3   4  21      102.43       89.05     12.50 o
  -2   4  21      889.13      847.98     34.19 o
  -1   4  21       35.69       62.83     13.79 o
   0   4  21       54.76       43.08     13.39 o
   1   4  21      446.29      442.52     35.10 o
   2   4  21      146.45      139.62     13.71 o
   3   4  21      316.38      314.91     21.60 o
   4   4  21       58.60       52.24     11.20 o
   5   4  21       57.16       59.01     11.27 o
   6   4  21        0.06        6.63     15.01 o
  -7   5  21       96.04      129.88     20.70 o
  -6   5  21        3.29        8.71     12.69 o
  -5   5  21      334.97      350.68     21.20 o
  -4   5  21        3.02       11.02      9.18 o
  -3   5  21       29.40       23.93      9.86 o
  -2   5  21      140.80      172.87     15.30 o
  -1   5  21       60.28       47.44     10.90 o
   0   5  21      123.60      147.68     12.74 o
   1   5  21      136.19      139.77     17.08 o
   2   5  21        1.22        3.14      8.18 o
   3   5  21      507.34      522.82     23.30 o
   4   5  21       34.48       24.80     10.36 o
   5   5  21      237.30      262.86     22.42 o
  -5   6  21        0.14        0.00     12.03 o
  -4   6  21      239.16      227.74     23.28 o
  -3   6  21      192.52      231.99     22.60 o
  -2   6  21       25.34       23.02     14.36 o
  -1   6  21        5.00       12.29      8.98 o
   0   6  21       66.63       56.76     10.27 o
   1   6  21      164.76      153.31     12.99 o
   2   6  21      160.58      185.58     15.98 o
   3   6  21       67.20       79.47     14.09 o
   4   6  21      416.98      477.07     86.75 o
  -2   7  21      340.08      379.92     41.74 o
  -1   7  21      197.42      206.74     26.62 o
   0   7  21      113.78      126.43     18.57 o
  -9   0  22      453.93      486.15     28.60 o
  -8   0  22      178.02      179.21     19.05 o
  -7   0  22      263.91      334.00     23.60 o
  -6   0  22      357.72      307.26     22.13 o
  -5   0  22      805.17      750.19     31.79 o
  -4   0  22       33.27       16.52     11.87 o
  -3   0  22       25.18       25.35     10.57 o
  -2   0  22       58.24       83.30     13.85 o
  -1   0  22     3329.44     3244.24    118.34 o
   0   0  22      229.71      187.28     26.81 o
   1   0  22     2270.88     2531.53     68.50 o
   2   0  22       88.50       85.60     14.86 o
   3   0  22        1.13        0.00      9.61 o
   4   0  22      625.44      568.73     39.06 o
   5   0  22     1656.58     1494.78     67.02 o
   6   0  22       75.87       81.19     20.30 o
   7   0  22      141.82      148.21     25.28 o
  -9   1  22      493.54      516.79     24.94 o
  -8   1  22       23.23       20.61      8.29 o
  -7   1  22       52.37       48.23      9.16 o
  -6   1  22      275.23      278.05     17.96 o
  -5   1  22        4.41        7.08      7.28 o
  -4   1  22       95.22      105.63     12.35 o
  -3   1  22     2180.01     2087.00     48.61 o
  -2   1  22       29.24       34.72      9.96 o
  -1   1  22       80.11       86.72     21.34 o
   0   1  22      153.32      124.47     16.52 o
   1   1  22      256.00      278.65     15.40 o
   2   1  22      164.90      161.46     12.45 o
   3   1  22      376.79      399.52     17.45 o
   4   1  22        5.75        2.25      8.88 o
   5   1  22       25.87       26.67     12.15 o
   6   1  22       44.31       33.44     25.47 o
   7   1  22       18.14       17.84     11.76 o
  -9   2  22      676.14      640.77     26.72 o
  -8   2  22       91.74      109.45     13.64 o
  -7   2  22      121.95      129.48     14.13 o
  -6   2  22      112.93      106.69     13.23 o
  -5   2  22       45.25       31.63      9.79 o
  -4   2  22      471.55      456.98     20.77 o
  -3   2  22       17.40       16.56      9.02 o
  -2   2  22      697.51      700.18     24.96 o
  -1   2  22      434.46      431.31     20.53 o
   0   2  22      158.04      132.37     13.35 o
   1   2  22      863.94      920.84     22.38 o
   2   2  22       57.74       55.09      9.50 o
   3   2  22     1393.15     1339.45     36.43 o
   4   2  22      305.54      303.27     32.49 o
   5   2  22       30.27       38.08     10.42 o
   6   2  22       59.85       58.70     12.34 o
   7   2  22      332.62      278.52     21.86 o
  -8   3  22      359.65      346.24     21.44 o
  -7   3  22       57.49       63.95     11.75 o
  -6   3  22      430.98      415.04     21.69 o
  -5   3  22       39.40       37.01     10.00 o
  -4   3  22       35.25       22.90      9.22 o
  -3   3  22       26.18       16.77      8.84 o
  -2   3  22       72.30       74.88     11.18 o
  -1   3  22      271.93      254.35     20.68 o
   0   3  22      709.94      739.48     26.09 o
   1   3  22      151.23      171.66     17.35 o
   2   3  22      471.22      490.89     21.64 o
   3   3  22      126.94      105.47     13.18 o
   4   3  22        0.01        2.71      9.18 o
   5   3  22      386.90      406.37     32.77 o
   6   3  22      160.29      152.38     13.05 o
  -7   4  22        2.16        0.00      8.42 o
  -6   4  22        1.89        0.00      8.08 o
  -5   4  22      108.78      128.65     14.08 o
  -4   4  22      194.50      195.89     20.44 o
  -3   4  22       50.77       51.00     10.73 o
  -2   4  22      468.90      443.76     26.88 o
  -1   4  22       27.88       27.60     12.30 o
   0   4  22       79.07       70.01     14.76 o
   1   4  22        9.11        0.00      8.27 o
   2   4  22      756.21      755.26     23.95 o
   3   4  22        6.55        5.01      9.77 o
   4   4  22      132.14      143.95     17.95 o
   5   4  22       18.72       16.70     10.09 o
   6   4  22        1.57        0.28      9.66 o
  -6   5  22      469.23      509.21     34.39 o
  -5   5  22       67.67       80.03     16.91 o
  -4   5  22       56.08       40.54     18.52 o
  -3   5  22        3.91        0.00      9.05 o
  -2   5  22      251.00      236.88     17.76 o
  -1   5  22       22.94       15.82      9.73 o
   0   5  22       97.49       90.59     10.12 o
   1   5  22       60.53       47.07     10.22 o
   2   5  22       45.27       51.69     14.71 o
   3   5  22        0.02       10.13     10.00 o
   4   5  22       45.77       46.37     11.59 o
   5   5  22      665.82      687.33     26.08 o
  -4   6  22        0.36        1.18     13.40 o
  -3   6  22        7.95        7.79     19.15 o
  -2   6  22       42.15       20.44     13.66 o
  -1   6  22      243.88      221.78     17.24 o
   0   6  22      344.38      332.21     17.93 o
   1   6  22      200.36      243.02     15.94 o
   2   6  22        8.79        0.00     10.10 o
   3   6  22      676.50      709.85     33.99 o
  -8   1  23        0.06        0.36      8.15 o
  -7   1  23       99.89       81.50     13.87 o
  -6   1  23        0.07        0.00      7.02 o
  -5   1  23      196.20      188.56     13.12 o
  -4   1  23       55.64       48.45     11.15 o
  -3   1  23       53.35       45.91     10.03 o
  -2   1  23       95.23       87.22     12.21 o
  -1   1  23      549.91      624.64     24.22 o
   0   1  23       67.21       89.00     22.21 o
   1   1  23      145.08      160.21     12.81 o
   2   1  23      175.46      149.76     12.52 o
   3   1  23     1145.50     1068.68     28.16 o
   4   1  23      199.52      186.42     15.70 o
   5   1  23      274.36      203.23     16.31 o
   6   1  23      184.94      165.22     21.45 o
   7   1  23       83.18       76.63     15.43 o
  -8   2  23        1.03        0.00      9.83 o
  -7   2  23       61.92       66.90     15.73 o
  -6   2  23       41.68       61.93     18.93 o
  -5   2  23      125.26      108.55     13.18 o
  -4   2  23      358.74      347.44     19.89 o
  -3   2  23      398.27      349.83     24.59 o
  -2   2  23       22.31       11.77     19.75 o
  -1   2  23      403.51      386.28     20.49 o
   0   2  23       54.95       59.07     10.86 o
   1   2  23      350.53      344.47     17.34 o
   2   2  23      296.50      280.72     16.08 o
   3   2  23       52.05       47.76      9.79 o
   4   2  23      219.64      202.15     16.31 o
   5   2  23       56.06       62.17     12.97 o
   6   2  23        5.01       12.38     10.98 o
  -8   3  23      170.19      212.68     18.34 o
  -7   3  23       15.67       17.21     10.30 o
  -6   3  23        3.47        0.00      9.10 o
  -5   3  23        9.18        0.00      8.58 o
  -4   3  23       10.53        7.83      9.00 o
  -3   3  23      358.78      401.42     20.57 o
  -2   3  23       23.14       17.69      9.41 o
  -1   3  23       11.82       16.72      9.20 o
   0   3  23      236.62      248.12     17.34 o
   1   3  23      640.06      727.43     26.58 o
   2   3  23       22.30       26.37     10.19 o
   3   3  23      192.00      183.06     17.60 o
   4   3  23      127.93      132.37     14.68 o
   5   3  23        0.13        0.00     10.25 o
   6   3  23      103.43      104.93     14.10 o
  -7   4  23       75.37       98.97     23.24 o
  -6   4  23       54.20       28.77     10.90 o
  -5   4  23        9.20        7.16      9.47 o
  -4   4  23      494.68      465.97     22.99 o
  -3   4  23      252.42      243.14     22.06 o
  -2   4  23      145.38      150.75     18.47 o
  -1   4  23        0.86        2.80     11.76 o
   0   4  23        0.10        0.00     10.95 o
   1   4  23      186.85      197.21     18.05 o
   2   4  23       39.89       41.92      9.76 o
   3   4  23      310.39      313.73     17.33 o
   4   4  23      474.14      452.76     23.60 o
   5   4  23      339.85      341.69     34.32 o
  -5   5  23       91.06      121.03     19.63 o
  -4   5  23       13.52        1.74      9.79 o
  -3   5  23      397.72      399.06     22.81 o
  -2   5  23        8.93        1.77      9.50 o
  -1   5  23       21.81       13.46     10.34 o
   0   5  23      464.78      490.86     23.36 o
   1   5  23       94.95       91.41     12.05 o
   2   5  23        3.01        5.97     10.83 o
   3   5  23       77.38       85.88     11.74 o
   4   5  23        1.89       17.73     10.78 o
  -3   6  23        8.69        0.00     18.19 o
  -2   6  23      229.64      268.47     34.47 o
  -1   6  23        4.77        3.06     18.00 o
   0   6  23        1.79        3.79      9.39 o
   1   6  23      114.11      108.31     12.90 o
  -8   0  24        1.23        0.00     12.11 o
  -7   0  24      724.80      775.15     34.16 o
  -6   0  24       20.50       14.84     12.18 o
  -5   0  24        4.92       18.00     11.68 o
  -4   0  24      276.27      282.96     22.24 o
  -3   0  24      542.27      506.01     26.93 o
  -2   0  24      138.78      155.11     28.34 o
  -1   0  24      489.12      506.30     40.60 o
   0   0  24      659.85      736.47     48.64 o
   1   0  24       43.45       60.13     22.98 o
   2   0  24      339.17      317.63     25.47 o
   3   0  24      636.68      648.88     31.51 o
   4   0  24       83.18       88.75     15.97 o
   5   0  24      232.99      242.99     22.06 o
   6   0  24      400.60      366.13     36.77 o
  -8   1  24       48.04       64.00     10.98 o
  -7   1  24        2.96       11.08      8.35 o
  -6   1  24      234.03      225.70     14.57 o
  -5   1  24       14.28       17.32      9.63 o
  -4   1  24      123.81      110.66     13.90 o
  -3   1  24      207.50      211.45     16.77 o
  -2   1  24       18.05       16.38      9.57 o
  -1   1  24       53.82       91.54     13.45 o
   0   1  24     2466.02     2460.35     70.67 o
   1   1  24      769.45      782.83     24.53 o
   2   1  24      117.62       98.16     11.29 o
   3   1  24      203.40      181.48     13.68 o
   4   1  24      119.38      112.66     11.99 o
   5   1  24      230.31      216.18     17.17 o
   6   1  24       19.29       15.41     12.59 o
  -8   2  24      476.91      458.81     25.28 o
  -7   2  24      241.26      233.60     18.32 o
  -6   2  24      356.69      333.70     20.53 o
  -5   2  24       68.96       75.63     12.33 o
  -4   2  24       28.38       30.72     10.46 o
  -3   2  24      101.82      104.08     13.19 o
  -2   2  24      570.33      536.04     23.13 o
  -1   2  24       32.04       35.93     10.61 o
   0   2  24     1559.26     1586.92     41.77 o
   1   2  24       29.57       14.53     10.38 o
   2   2  24      194.84      201.54     14.43 o
   3   2  24        0.43        1.22      8.27 o
   4   2  24      108.80      157.26     22.69 o
   5   2  24       21.05       22.11     10.65 o
   6   2  24      502.75      519.13     24.26 o
  -7   3  24      501.47      461.19     24.41 o
  -6   3  24      123.43      119.28     14.25 o
  -5   3  24       27.74       10.08     14.02 o
  -4   3  24        1.63        0.00      9.36 o
  -3   3  24      466.91      467.85     27.77 o
  -2   3  24       85.84       83.90     12.62 o
  -1   3  24      379.15      359.98     21.01 o
   0   3  24       12.55       18.88     13.12 o
   1   3  24        1.88       12.09      9.80 o
   2   3  24        0.08        0.46     12.44 o
   3   3  24        7.59        8.14     10.23 o
   4   3  24       74.02       41.26     14.01 o
   5   3  24       87.25       70.09     15.18 o
  -6   4  24      135.33      152.92     17.31 o
  -5   4  24      273.24      305.12     20.18 o
  -4   4  24       82.55       94.69     13.21 o
  -3   4  24       15.43       26.22     12.99 o
  -2   4  24      207.40      213.01     28.15 o
  -1   4  24       12.29        0.00     13.60 o
   0   4  24       72.59       81.12     16.46 o
   1   4  24      539.48      553.71     24.37 o
   2   4  24        4.20        5.40     10.30 o
   3   4  24      839.69      868.56     26.85 o
   4   4  24       10.46       27.37     11.76 o
  -5   5  24       46.25       34.75     15.68 o
  -4   5  24        9.62        7.41     10.68 o
  -3   5  24       21.80        3.92     13.92 o
  -2   5  24       27.08       19.24     11.06 o
  -1   5  24      320.49      304.02     20.49 o
   0   5  24       58.96       59.63     12.43 o
   1   5  24      239.08      235.79     18.03 o
   2   5  24      163.38      173.86     16.80 o
   3   5  24        0.75        4.67     12.44 o
  -7   1  25        9.19       18.92      9.32 o
  -6   1  25      175.44      168.19     24.30 o
  -5   1  25       81.27       90.40     13.63 o
  -4   1  25       16.30       25.47     10.54 o
  -3   1  25        0.33        0.00      8.87 o
  -2   1  25      149.11      140.50     15.06 o
  -1   1  25        7.60        0.00     12.97 o
   0   1  25      894.62      907.37     35.28 o
   1   1  25      321.52      330.86     17.91 o
   2   1  25      296.02      274.05     16.35 o
   3   1  25       11.53       17.26      9.15 o
   4   1  25       16.38       10.33      8.73 o
   5   1  25       37.99       50.19     18.42 o
  -7   2  25        0.24        0.00      9.93 o
  -6   2  25      284.42      235.20     18.61 o
  -5   2  25      107.02       94.39     21.26 o
  -4   2  25       37.32       55.53     11.91 o
  -3   2  25      323.24      289.64     19.40 o
  -2   2  25       21.82       31.96     10.80 o
  -1   2  25       69.08       68.04     11.91 o
   0   2  25       66.46       55.36     14.67 o
   1   2  25      317.04      288.06     19.97 o
   2   2  25       96.85      109.89     14.13 o
   3   2  25       19.12        9.43      9.11 o
   4   2  25       87.27       81.92     17.91 o
   5   2  25       30.54       21.56     10.80 o
  -6   3  25       43.81       16.10     10.92 o
  -5   3  25       65.45       56.39     12.15 o
  -4   3  25       12.38        6.63      9.87 o
  -3   3  25      314.58      296.26     19.78 o
  -2   3  25      183.72      175.86     16.07 o
  -1   3  25      106.63      102.52     14.78 o
   0   3  25       80.11       38.01     14.23 o
   1   3  25      337.81      335.60     20.69 o
   2   3  25        0.24        0.00     11.05 o
   3   3  25       32.25        2.37     12.26 o
   4   3  25      238.40      222.08     20.95 o
  -5   4  25      234.14      254.64     19.54 o
  -4   4  25        3.01        9.84     12.97 o
  -3   4  25       65.89       70.77     16.03 o
  -2   4  25        5.19        0.00     19.92 o
  -1   4  25       19.45        0.00     12.57 o
   0   4  25      393.98      407.90     23.22 o
   1   4  25      204.74      204.10     17.70 o
   2   4  25      467.98      471.60     32.98 o
   3   4  25        0.49       15.54     10.40 o
  -3   5  25        9.42        0.00     10.57 o
  -2   5  25      131.32      119.83     15.32 o
  -1   5  25       72.23       60.11     13.26 o
   0   5  25      222.84      273.53     23.49 o
   1   5  25       51.28       68.06     12.93 o
  -7   0  26        0.90       11.30     22.40 o
  -6   0  26      380.14      375.67     26.95 o
  -5   0  26      359.42      327.66     33.32 o
  -4   0  26      105.98       64.18     19.53 o
  -3   0  26      504.32      482.94     45.19 o
  -2   0  26      145.98      113.36     26.04 o
  -1   0  26        2.32       16.09     18.77 o
   0   0  26        0.09       18.77     18.77 o
   1   0  26       67.11       54.00     15.17 o
   2   0  26       90.41       59.15     17.23 o
   3   0  26       26.41       15.98     14.17 o
   4   0  26        1.30        6.56     12.45 o
   5   0  26     1316.18     1238.82     90.77 o
  -7   1  26      105.71      106.70     17.55 o
  -6   1  26      264.61      286.23     29.21 o
  -5   1  26      457.38      442.73     23.81 o
  -4   1  26      150.66      154.14     15.98 o
  -3   1  26      459.87      468.22     23.81 o
  -2   1  26      119.83      140.41     20.55 o
  -1   1  26     1716.07     1882.35     60.50 o
   0   1  26       18.35       24.71     14.56 o
   1   1  26      637.14      585.17     22.35 o
   2   1  26      119.21      113.59     12.61 o
   3   1  26       25.93       30.87      9.82 o
   4   1  26       37.36       19.21     10.05 o
   5   1  26      412.60      367.07     19.69 o
  -6   2  26      103.38       89.64     14.38 o
  -5   2  26      157.61      146.06     15.84 o
  -4   2  26       17.78       18.99     10.54 o
  -3   2  26      456.73      517.61     24.56 o
  -2   2  26        0.53        0.00      9.89 o
  -1   2  26     1073.95     1072.80     47.19 o
   0   2  26       32.16       21.35     14.94 o
   1   2  26       31.48       31.53     11.34 o
   2   2  26      116.91      126.95     14.95 o
   3   2  26       78.75       89.95     16.98 o
   4   2  26       29.19       10.96     11.86 o
  -6   3  26        0.45        0.00     10.09 o
  -5   3  26       41.51       32.72     11.76 o
  -4   3  26      279.10      272.05     19.74 o
  -3   3  26        9.59        0.00     10.34 o
  -2   3  26      108.21      124.86     14.96 o
  -1   3  26      103.21       82.81     20.11 o
   0   3  26       37.67       41.12     12.06 o
   1   3  26      126.63      105.12     14.44 o
   2   3  26      281.18      285.23     24.58 o
   3   3  26       13.56        1.95     11.10 o
   4   3  26      445.45      389.62     27.86 o
  -4   4  26       22.99       24.31     14.53 o
  -3   4  26        0.65        0.00     12.04 o
  -2   4  26      109.31      105.59     31.60 o
  -1   4  26      107.24      115.49     18.81 o
   0   4  26      538.95      551.12     25.95 o
   1   4  26       95.12       95.13     14.19 o
   2   4  26      260.18      284.34     20.12 o
  -6   1  27      279.11      307.68     23.96 o
  -5   1  27       25.67       26.14     11.41 o
  -4   1  27        0.04        0.00     11.24 o
  -3   1  27       47.71       46.57     12.22 o
  -2   1  27       40.55       52.27     18.00 o
  -1   1  27       11.01       53.52     19.53 o
   0   1  27      183.18      186.67     17.87 o
   1   1  27        0.77        4.11      9.27 o
   2   1  27        1.78        0.00      8.64 o
   3   1  27      209.34      207.93     15.69 o
   4   1  27       42.55       17.98     10.26 o
  -5   2  27        6.18        0.48     10.53 o
  -4   2  27      145.69      143.11     15.99 o
  -3   2  27      367.15      347.54     22.07 o
  -2   2  27      263.23      241.43     18.83 o
  -1   2  27      205.24      207.19     17.93 o
   0   2  27      133.29      135.23     15.87 o
   1   2  27       57.41       44.48     21.65 o
   2   2  27      172.67      193.11     17.85 o
   3   2  27        1.81        3.26     10.43 o
  -4   3  27       46.34       41.36     12.72 o
  -3   3  27       85.61       92.26     14.72 o
  -2   3  27       11.81       21.98     11.18 o
  -1   3  27       32.00        8.90     14.49 o
   0   3  27        1.74        0.00     10.54 o
   1   3  27       55.04       66.74     13.38 o
   2   3  27       61.37       58.96     13.03 o
  -2   4  27      285.95      302.46     27.70 o
  -1   4  27      429.15      510.33     51.89 o
   0   4  27       86.88       93.83     16.43 o
  -5   0  28      148.07      191.87     34.47 o
  -4   0  28      109.37      103.79     27.96 o
  -3   0  28      204.09      261.19     36.38 o
  -2   0  28      541.50      434.68     45.19 o
  -1   0  28      284.16      270.00     36.38 o
   0   0  28      312.93      356.46     28.22 o
   1   0  28       15.83       31.85     18.57 o
   2   0  28      468.03      400.81     32.17 o
   3   0  28        7.15        0.00     13.66 o
  -5   1  28      330.05      320.26     22.15 o
  -4   1  28       21.16       18.21     19.36 o
  -3   1  28      130.00      111.96     15.50 o
  -2   1  28     2064.90     2158.53     68.91 o
  -1   1  28        0.06       20.69     14.98 o
   0   1  28      334.81      325.51     22.22 o
   1   1  28       39.89       59.45     13.73 o
   2   1  28       31.53       24.89     10.29 o
   3   1  28      167.29      183.15     15.59 o
  -4   2  28       65.17       62.74     16.45 o
  -3   2  28        2.74       14.33     11.06 o
  -2   2  28        1.23        7.41     10.83 o
  -1   2  28      116.44      140.29     21.06 o
   0   2  28       39.77       37.59     13.03 o
   1   2  28      124.70      159.79     16.94 o
   2   2  28       13.18       10.45     11.90 o
  -3   3  28       46.69       42.33     13.44 o
  -2   3  28      683.48      754.26     38.43 o
  -1   3  28        1.35       29.41     18.00 o
   0   3  28      311.54      367.31     62.74 o
   1   3  28      234.65      241.50     20.08 o
  -3   1  29       21.39       32.32     15.53 o
  -2   1  29       25.60       53.26     18.00 o
  -1   1  29      124.41      106.00     19.75 o
   0   1  29      256.14      279.86     21.59 o
   1   1  29       57.32       64.04     14.50 o
  -2   2  29        2.62        3.59     14.48 o
  -1   2  29      397.77      458.99     33.23 o
   0   2  29        9.68       14.44     12.37 o
 
